# Supplementary material for: Consensus map integration and QTL meta-analysis narrowed a locus for yield traits to 0.7 cM and refined a region for late leaf spot resistance traits to 0.38 cM on linkage group A05 in peanut (Arachis hypogaea L.)
Source: BMC Genomics. 2018 Dec 7;19:887. doi: 10.1186/s12864-018-5288-3 (PMC6286586; doi:10.1186/s12864-018-5288-3)
Supplement: Supplementary file 1 — Table S1. Details of previous mapping populations used for consensus map construction and QTL meta-analysis. (XLSX 14 kb) [file 12864_2018_5288_MOESM1_ESM.xlsx]

## Sheet: Sheet1
Table S1. Details of previous mapping populations used for consensus map construction and QTL meta-analysis.
ID	Mapping population	Trait a	Cross combination	Population type	Population size	Number of marker	QTL identified	Reference
1	FI	HMS, TBN, PL, PW, PL/PW, SL, SW, SL/SW, 100PW, 100SW, SP	A. hypogaea 'FuchuanDahuasheng'× A. hypogaea 'ICG6375'	RIL	188	609	92	Chen et al., 2017
2	XY	PL, PW, 100PW	A. hypogaea 'Xuzhou68-4'× A. hypogaea 'Yuanza9102'	RIL	195	743	65	Luo et al., 2017
3	T-population	ELS, LLS, TSWV	A. hypogaea 'Tifrunner' × A. hypogaea 'GT-C20'	RIL	248	418	42	Pandey et al., 2017
4	OC	OC	A. hypogaea 'ICGV 07368' × A. hypogaea 'ICGV 06420'	F2	184	854	8	Shasidhar et al., 2017
5	ZI	HMS	A. hypogaea 'Zhonghua 10 '× A. hypogaea 'ICG 12625'	RIL	140	1219	18	Huang et al., 2016
6	FI and XZ	PL, PW, SL, SW	A. hypogaea 'FuchuanDahuasheng'× A. hypogaea 'ICG6375' and A. hypogaea 'Xuhua13'× A. hypogaea 'Zhonghua 6'	F2	218 and 282	347 and 228	26 and 13	Chen et al., 2016
7	ZI	HMS, TBN, PL, PW, SL, SW, 100PW, 100SW, SP, OC, PA, SA, OA, LinA, AA, EA, BA, Lig A, PCs	A. hypogaea 'Zhonghua 10 '× A. hypogaea 'ICG 12625'	F2	232	470	41	Huang et al., 2015
8	Integrated Map	NA	NA	NA	NA	3693	NA	Shrisawa, et al., 2013
	Total					8581	305
a: PC1 and PC9 represent the top 2 PCs that are correlated with the agronomic and quality traits, respectively
100PW	100 pod weight
100SW	100 seed weigth
AA	Arachidic acid
BA	Behenic acid
EA	Eicosenoic acid
ELS	Early leaf spot
HMS	Height of main stem
LigA	Lignoceric acid
LinA	Linoleic acid
LLS	Late leaf spot
OA	Oleic acid
OC	Oil content
PA	Palmitic acid
PL	Pod length
PL/PW	Ratio of pod length and width
PW	Pod width
SA	Stearic acid
SL	Seed length
SL/SW	Ratio of seed length and width
SP	Shelling percentage
SW	Seed width
TBN	Total branching number
TSWV	Tomato spotted wilt virus
NA	Not Available
Chen Y, Ren X, Zheng Y, Zhou X, Huang L, Yan L, et al.Genetic mapping of yield traits using RIL population derived from Fuchuan Dahuasheng and ICG6375 of peanut (Arachis hypogaea L.). Mol Breeding. 2017;37:17.
Luo H, Ren X, Li Z, Xu Z, Li X, Huang L, et al.Co-localization of major quantitative trait loci for pod size and weight to a 3.7 cM interval on chromosome A05 in cultivated peanut (Arachis hypogaea L.). BMC genomics. 2017;18:58.
Pandey MK, Wang H, Khera P, Vishwakarma MK, Kale SM, Culbreath AK, et al. Genetic Dissection of Novel QTLs for Resistance to Leaf Spots and Tomato Spotted Wilt Virus in Peanut (Arachis hypogaea L.). Front Plant Sci. 2017;8:25.
Shasidhar Y, Vishwakarma MK, Pandey MK, Janila P, Surendra MT, et al. Molecular Mapping of Oil Content and Fatty Acids Using Dense Genetic Maps in Groundnut (Arachis hypogaea L.). Front Plant Sci. 2017;8:794.
Huang L, Ren X, Wu B, Li X, Chen W,Zhou X, et al., Development and deployment of a high-density linkage map identifed quantitative trait loci for plant height in peanut (Arachis hypogaea L.). Sci Rep. 2016;6:39478.
Chen W, Jiao Y, Cheng L, Huang L, Liao B, Tang M, et al. Quantitative trait locus analysis for pod- and kernel-related traits in the cultivated peanut (Arachis hypogaea L.). BMC genomics.2016;17:25.
Huang L, He H, Chen W, Ren X, Chen Y, Zhou X, et al. Quantitative trait locus analysis of agronomic and quality‑related traits in cultivated peanut (Arachis hypogaea L.). Theor Appl Genet. 2015;128:1103-1115.
Shirasawa K, Bertioli DJ, Varshney RK, Moretzsohn MC, Leal-Bertioli SCM, Thudi M, et al. Integrated consensus map of cultivate peanut and wild relatives reveals structures of the A and B genomes of Arachis and divergence of the legume genomes. DNA Res. 2013;20:173-184.
