# Supplementary material for: Consensus map integration and QTL meta-analysis narrowed a locus for yield traits to 0.7 cM and refined a region for late leaf spot resistance traits to 0.38 cM on linkage group A05 in peanut (Arachis hypogaea L.)
Source: BMC Genomics. 2018 Dec 7;19:887. doi: 10.1186/s12864-018-5288-3 (PMC6286586; doi:10.1186/s12864-018-5288-3)
Supplement: Supplementary file 3 — Table S2. Description of the new integrated consensus map. (XLSX 549 kb) [file 12864_2018_5288_MOESM3_ESM.xlsx]

## Sheet: Sheet1
Table S2. Description of the new integrated consensus map.
ID	Marker name 1	Marker name 2	Locus a	Linkage group	Position (cM)	F primer	R primer	Reference
ID0001	AHTE1000	AHTE1000		A01	0	GCACAAACTGGAGGACCAAT	AACACATCAAAATCAAACCATACA	Shirasawa et al. (2012b)
ID0002	AHS5783I	AHS5783I		A01	0.769384	TGCAGGAACAAATAAATCTTCCACCACTTGCTTAAAAATTTGTTATTCTGATGATTGATTACTGCATCC	NA	Shasidhar et al. (2017)
ID0003	AHS3300II	AHS3300	_C2	A01	1.61441	TGCAGCAATATTACTTACCAGCAGTGCGAGAACTATCGCGAGATCGGAAGAGCGGTTCAGCAGGAATGC	NA	Shasidhar et al. (2017)
ID0004	AHS4639II	AHS4639	_C2	A01	10.7517	TGCAGATGCCACTGTGTCTGATGTTAAGATCGAAGCAGCAAATGCTTTCCAAGATGTATATCTGATGTT	NA	Shasidhar et al. (2017)
ID0005	AHS4639I	AHS4639	_C1	A01	13.5341	TGCAGATGCCACTGTGTCTGATGTTAAGATCGAAGCAGCAAATGCTTTCCAAGATGTATATCTGATGTT	NA	Shasidhar et al. (2017)
ID0006	AHGS1403	AHGS1403	_C1	A01	17.63	GAATTTATAAGGCGTGGCGA	CCATCCCTTCTTCCTTCACA	Shirasawa et al. (2012b)
ID0007	AH5661	AH5661		A01	18.4721	TGCAGGTAAATCCCAAGTATATTACTACTCATACTTGTTTATGGTTTGATGGGCTTGTCCTCGAGAGAT	NA	Shasidhar et al. (2017)
ID0008	AH2882	AH2882		A01	22.8082	TGCAGTCTCAAGTTCGCGCGAGGAAGATCAGAATGTCTGAGGAGAACCAGGCTCTTCAGCGAGATCGGA	NA	Shasidhar et al. (2017)
ID0009	AH6178	AH6178		A01	27.7168	TGCAGAGTCTCGATAACCTGAAAATCCAAGAATCAAGAGATTCGATGTAACACAAATAGGATCATGGGC	NA	Shasidhar et al. (2017)
ID0010	AH5665	AH5665		A01	28.8412	TGCAGTTACAGTACTTTGCCACTCTATGCGAGATCGGAAGAACGGTTCAGCAGGAATGCCGAGACCGAT	NA	Shasidhar et al. (2017)
ID0011	AH6203	AH6203		A01	31.0854	TGCAGAATTTTGAGGGAAAAAACAACTAAACAAATATGTCATATTTTCAGCAGCTAATGTTATAAGAAT	NA	Shasidhar et al. (2017)
ID0012	AHGS1991	AHGS1991	_C1	A01	31.566	ATGGCCAGGTAAGAAGAGGC	TGCAAACCAACAACATCAGA	Shirasawa et al. (2012b)
ID0013	AHGS1895	AHGS1895		A01	31.737	TGCGAGAGAGAGAGAGAGGG	TCGATTCTCATAAAACGGGG	Shirasawa et al. (2012b)
ID0014	AHS3060	AHS3060	_C1	A01	32.249	GCCACTCTCCTTGCATTTTC	CAGGGAGCCAAACCTACTTG	Koilkonda et al. (2012)
ID0015	AH5480	AH5480		A01	32.2977	TGCAGCAGGAACAGCAACACCAACAACATTCTCTCCGAATTGCTTCCTGCGAGATCGGAAGAGCGGTTC	NA	Shasidhar et al. (2017)
ID0016	AHS0971	AHS0971		A01	35.704	CAACTATGATCACGTCTGAAccT	TGATGGGGAGTTAGAAAGCG	Koilkonda et al. (2012)
ID0017	AHS5787I	AHS5787	_C1	A01	36.9673	TGCAGCATGAAACTGGCGTTGAACGCCAATTTACATCATCTATCCTTGAGCAAAGTATGGACTATTATA	NA	Shasidhar et al. (2017)
ID0018	AH5595	AH5595		A01	37.1968	TGCAGCCGAAATCCCCTTTTTCCTAACTCAGTAGCAGCGTTTCCTTTCCATGAAAGAAAGAAAGGAGAA	NA	Shasidhar et al. (2017)
ID0019	AH3457	AH3457		A01	37.6054	TGCAGAAACCAAAATCCTCTACTCCCTTTATAATCCTGTCAAGAACCTGAAATTACCAAAAACCAACAC	NA	Shasidhar et al. (2017)
ID0020	AGGS137	AGGS137		A01	37.6834	CCAAGGAATTGAAGTGTCGAGT	ACAGAGCAACCACTTTCTCTCC	NA
ID0021	AH193	AH193		A01	38.3276	CTTGCTGAAGGCAACTCCTACG	TCGGTTTGTCTCTTTGGTCACTC	Moretzsohn et al. (2004)
ID0022	AHS5787II	AHS5787	_C2	A01	39.3356	TGCAGCATGAAACTGGCGTTGAACGCCAATTTACATCATCTATCCTTGAGCAAAGTATGGACTATTATA	NA	Shasidhar et al. (2017)
ID0023	AH4064	AH4064		A01	40.5125	TGCAGACATGCAAATTATGTATACATTATTAAACATTTCCCTAATTGCACATAAGATTGATATTTGTGA	NA	Shasidhar et al. (2017)
ID0024	TC2E05	TC2E05	_C1	A01	40.524	GAATTTATAAGGCGTGGCGA	CCATCCCTTCTTCCTTCACA	Moretzsohn et al. (2005)
ID0025	AH5555	AH5555		A01	40.8018	TGCAGTCTCTTCTCTGATCTCTTTATCAAGTCAGTTATCTCGTATGTTAGGGACTCGATAGCACGTTGT	NA	Shasidhar et al. (2017)
ID0026	AH6210	AH6210		A01	41.4708	TGCAGAAGCTCAAATGCCTCAATCTAGAAGGTTCAAGAGTTAAGCATCTTCCAAAGGAGCTATCAGCAC	NA	Shasidhar et al. (2017)
ID0027	AHS4371II	AHS4371	_C2	A01	42.4038	TGCAGTCAATGATGTGGTGGGAGATTCAGTAGTTGACCTCAGGACTCCAGAGGTAAACATGTTGTACGC	NA	Shasidhar et al. (2017)
ID0028	AHGS1981	AHGS1981	_C1	A01	42.977	CACACCCCTCATTTCCCTAA	TCCTTTCTCTGTTCTCCCGA	Shirasawa et al. (2012b)
ID0029	GI919	GI919		A01	43.63	GACGAGGATGAGGACGAGAG	GCTACACGCTGAGTTGAGTGAG	Moretzsohn et al. (2005)
ID0030	AH2542	AH2542		A01	44.7468	TGCAGCACCACCACCTGGCTCCAATAATTTTGATCAGGTAAAAATGTGCTTGATTGTTCTTTTTTATAT	NA	Shasidhar et al. (2017)
ID0031	AGGS81	AGGS81	_C1	A01	44.9126	AACCAAACTCAACCCTTACCG	CTGTTGAGGAGAAGACGCTGTT	Chen et al. (2017)
ID0032	AHTE0347	AHTE0347	_C1	A01	44.992	ACACTGAGTCACGCAGCAAT	TGAAGTTTGGAGAGGATGCC	Shirasawa et al. (2012a)
ID0033	AHS4371I	AHS4371	_C1	A01	46.4344	TGCAGTCAATGATGTGGTGGGAGATTCAGTAGTTGACCTCAGGACTCCAGAGGTAAACATGTTGTACGC	NA	Shasidhar et al. (2017)
ID0034	AHGS2027	AHGS2027	_C1	A01	47.218	CGAGGAAAAGAAAGGGTAGG	TTTTCTTCTTCCGGGGTTTT	Shirasawa et al. (2012a)
ID0035	TC39E08	TC39E08		A01	47.5505	AACAGAAAACGTTGAGTTGGCT	AGAAGAAGAAGGAGGATGAGGAA	Macedo et al. (2012)
ID0036	IPAHM287	IPAHM287	_C1	A01	47.68	TCTAACCCTTCGGTTCATGG	TCACTATCCCATCCCTGCTC	Cuc et al. (2008)
ID0037	AH5533	AH5533		A01	47.7152	TGCAGATGAAGTTCGCCGCCGCAGCCGTTACTGTTCGCGAGATCGGAAGAGCGGTTCAGCAGGAATGCC	NA	Shasidhar et al. (2017)
ID0038	AH5368	AH5368		A01	48.5649	TGCAGTGGAATTCCAATTCCAGTTATGTGATTCAATAGATCATTACCTTCAATCATTGCCTCTACTTGA	NA	Shasidhar et al. (2017)
ID0039	AHS5555II	AHS5555	_C2	A01	48.9043	TGCAGTCTCTTCTCTGATCTCTTTATCAAGTCAGTTATCTCGTATGTTAGGGACTCGATAGCACGTTGT	NA	Shasidhar et al. (2017)
ID0040	AHS5555I	AHS5555	_C1	A01	49.1595	TGCAGTCTCTTCTCTGATCTCTTTATCAAGTCAGTTATCTCGTATGTTAGGGACTCGATAGCACGTTGT	NA	Shasidhar et al. (2017)
ID0041	AGGS2728	AGGS2728		A01	49.4117	GACGGAAACTCTGACAAAGTCC	GTCGGCTTCTTATCACACTCCT	Huang et al. (2016)
ID0042	AHS4090I	AHS4090I		A01	49.507	TGCAGAAAAGAAGGTTCCGGATCCTCGAAACACCGCGTAGATTGAACCAGAAAACTGTGAATTCCCTTG	NA	Shasidhar et al. (2017)
ID0043	AHGS0729	AHGS0729	_C1	A01	50.1157	TGGTTGTTCTAACCCTTCGG	TCACTATCCCATCCCTGCTC	Shirasawa et al. (2012a)
ID0044	AH5411	AH5411		A01	50.4922	TGCAGAAGTGTACATGTCAAGGTGTCAAACAGCATAAGATGGGAAAGTCCAGAAGATGCAGAATTTCTG	NA	Shasidhar et al. (2017)
ID0045	PPGSSEQ16G8	PPGSSEQ16G8		A01	51.5095	CTCAAAAAGCGCTTAGCCAC	CTGCCTACTGCCTACTGCCT	Ferguson et al. (2004)
ID0046	AHGS0219	AHGS0219		A01	51.7723	CAGTTTGACGGCAACAGAGA	TTTCTGCCACTAAAGCCGAT	Shirasawa et al. (2012b)
ID0047	TC7H09	TC7H09		A01	52.0449	AACTTTATGCCAGTCCCCTCTT	GGATGATGACAAGGGTGATTTC	Moretzsohn et al. (2005)
ID0048	AH2268	AH2268		A01	52.2598	TGCAGGGGAAAAAAGATTTGGGAGCAGTTACAGAACGATTAGTGGAAAAGGGAACAAGGATAATAGAGA	NA	Shasidhar et al. (2017)
ID0049	AHS1843	AHS1843		A01	54.2133	GAGAGAGAGCTCACCGCTAAA	CCTTTGCTCGATTCCAGAAG	Koilkonda et al. (2012)
ID0050	AGGS1014	AGGS1014	_C1	A01	54.8508	GTGAAGTGGTGAGTGAGTGAGG	ATGTAGAGACGACACCCATGCT	Huang et al. (2016)
ID0051	AHS5866I	AHS5866I		A01	56.6217	TGCAGAGGCCACAACAACAGAGGCAGCAAGGACATTGTCAGTTAGGAGAACCAGGTGGCGAAAATTAGG	NA	Shasidhar et al. (2017)
ID0052	SEQ16F10	SEQ16F10		A01	56.6273	TGGAGGGAAAAACATTTTGG	CCTGGAGGGGTGAGAGGT	Ferguson et al. (2004)
ID0053	AHTE1030	AHTE1030		A01	57.4857	TGAAGTGTGGCCAAATCAAT	CTGATTTGGGGGTGATGAGT	Shirasawa et al. (2012b)
ID0054	AGGS1954	AGGS1954	_C1	A01	59.3976	TCACCCGTATAACGGTTTAGTG	CGGTAGCTTTAACGGATGAGAT	Huang et al. (2016)
ID0055	AHS4847I	AHS4847	_C1	A01	60.3148	TGCAGCATTGTGCAATATTGATTCATGGGTTCTGGATTGCAAAAGCGAGATCGGAAGAGCGGTTCAGCA	NA	Shasidhar et al. (2017)
ID0056	AHTE0800	AHTE0800		A01	60.7076	TGAAGTGTGGCCAAATCAAT	TCCTCTACCTTTCACTTCTTATCCA	Shirasawa et al. (2012a)
ID0057	AH5687	AH5687		A01	61.0381	TGCAGCGGATGAGGGCGCCGCCCAGAGACGATGGAATACCTGTGATAACGGCATAGGAGCTGGCGGCAT	NA	Shasidhar et al. (2017)
ID0058	AHGS1282	AHGS1282	_C1	A01	61.0708	TCGTTCTGTTCATCCCATCA	AAGGAGGGAGAAGGAAGCTG	Shirasawa et al. (2012b)
ID0059	RGA16	RGA16		A01	61.326	NA	NA	Shirasawa et al. (2013)
ID0060	AHS3138I	AHS3138I		A01	61.5629	TGCAGCAGCTACTGTTTTCAAAAATTTATATCTTTTAAACCACTTGGCCAAATCCCTTGAAATTTTTAT	NA	Shasidhar et al. (2017)
ID0061	AHTE0986	AHTE0986		A01	61.986	CGGCCGAAGTATCTTAGTTGA	CAATCTATCATCCAATGGTCAAAA	Shirasawa et al. (2012b)
ID0062	PPGPSEQ3E5	PPGPSEQ3E5		A01	62.2078	CGATGAGGACAGAGACACGA	CGCTTGAACCCGACTATTTT	Ferguson et al. (2004)
ID0063	AHS2860I	AHS2860I		A01	62.2257	TGCAGAATCCGAAAGACAAGGAGGAGCTGGAGAAGGTCATGCATAAACGGAGCGAGATCGGAAGAGCGG	NA	Shasidhar et al. (2017)
ID0064	AHGS2507	AHGS2507	_C1	A01	62.2983	TGGTTATTGTGAGGGTGAGTTG	CAGTTCGAACAGGTTGCTGA	Shirasawa et al. (2012b)
ID0065	SEQ4A06	SEQ4A06	_C1	A01	62.5183	CGCTTGCCCCACTACACTAT	AGCAGTGCTTTGCATGTACG	Ferguson et al. (2004)
ID0066	AHGS2215	AHGS2215	_C1	A01	62.8146	TGCACTCTGTGTGTGTGTGTG	ATGGTTGTCCAGGTTGAAGC	Shirasawa et al. (2012b)
ID0067	AHS1326	AHS1326		A01	63.3645	AACTGCCGAACATTCCAAAA	AGCCTTGATGATCCCAACAC	Koilkonda et al. (2012)
ID0068	AHS0626	AHS0626	_C1	A01	63.881	TTCATCACCATCACCCTCCT	CCGAACTGAAACCGTTTGTT	Koilkonda et al. (2012)
ID0069	SEQ18A08	SEQ18A08	_C1	A01	64.03	TCAATTTCAAAATATTTCCACTTTCTT	GGGTTAGCATATGACCCCAA	Ferguson et al. (2004)
ID0070	IPAHM531	IPAHM531	_C1	A01	64.249	TGCCAGGTTGCTGTAACAAA	CATACACGCTTTTCCCCTGT	Cuc et al. (2008)
ID0071	AH6268	AH6268		A01	64.9474	TGCAGTACAATCTCATGTCTTCTCAATTTGATTGACTTTTTGCCCTCAACCTTGGTTGATATATAGTGA	NA	Shasidhar et al. (2017)
ID0072	AHTE0798	AHTE0798		A01	65.0423	CAGTTCACGTGTAAAGGCCA	TGAAGTGTGGCCAAATCAAT	Shirasawa et al. (2012b)
ID0073	AHS5522II	AHS5522	_C2	A01	65.2511	TGCAGGTCTTCTTTCATCTTTCACAGCTCCCAGATCAGATTCTTGATGAGCGCCAGACCGAAAGATACC	NA	Shasidhar et al. (2017)
ID0074	AHGS2501	AHGS2501	_C1	A01	65.5062	CCCAACACACACACACACAC	TAGTCAGCCTTGTCTTCGCA	Shirasawa et al. (2012b)
ID0075	AHS2206	AHS2206		A01	65.6395	TCTCCTAAGATCAACCACACCA	TCATCGCTCTTTCCAGAACA	Koilkonda et al. (2012)
ID0076	AHGS1098	AHGS1098	_C1	A01	65.9316	CTGTTGACGCTGTGAAATGG	TTACCCCTTTCCTTTTCCTGA	Shirasawa et al. (2012b)
ID0077	AHTE1001	AHTE1001		A01	66.1197	AGTCAAATTGGGTGAAGCACT	AAGGTGGCTACTCCAATGAAGA	Shirasawa et al. (2012b)
ID0078	PPGSSEQ13A10	PPGSSEQ13A10		A01	66.2114	AACTCGCTTGTACCGGCTAA	AGGAATAATAACAATACCAACAGCA	Ferguson et al. (2004)
ID0079	TC30D04	TC30D04	_C1	A01	66.287	TCCATGAAGTCAAGGTTCTGGT	TGTTCATCAACCAATTTGCATC	Macedo et al. (2012)
ID0080	SEQ2H11	SEQ2H11		A01	66.6293	AAGCAGATAAACCAGGAAATGC	ACACCCACACCCCATAAAGA	Moretzsohn et al. (2005)
ID0081	AGGS874	AGGS874		A01	67.0219	AGCAACTCAGGAAGGTTGAGTC	GAGCAATAGTGACCTTGCATTG	Chen et al. (2017)
ID0082	AGGS1951	AGGS1951		A01	67.1919	ACGGTGAAAGTGGCATAAATTC	GAAGAAGGAGAAGAAGGAGCATC	Huang et al. (2016)
ID0083	AHTE0294	AHTE0294		A01	67.3459	TTATCTGTGCCGAAATGAAAACT	AGCGAAAATGCAACAAAATAAAA	Shirasawa et al. (2012a)
ID0084	AHTE0635	AHTE0635		A01	67.4846	GAAGTGGGGTAGGGAACCAT	CACAAACAACATAACTACCTTTCTTTT	Shirasawa et al. (2012a)
ID0085	AHTE0188	AHTE0188		A01	67.7164	CATGAGGGACAATGAAAGTGAA	CAGTTTTGCTGTTGTGTCGTTT	Shirasawa et al. (2012a)
ID0086	AHGS1650	AHGS1650	_C1	A01	68.1574	TGCTAGCTGTTTTGCACTCA	CATTCGAGAGGCTACTACTCTCC	Shirasawa et al. (2012b)
ID0087	RN25H06	RN25H06		A01	68.2479	GGGATCTATTGCATTCCACAAA	TACTCTCTGGCCTCTGCCTCTA	Proite et al. (2007)
ID0088	AGGS331	AGGS331		A01	68.4088	AGGAGGAGAAATTCGTCATCAG	AAGCGTAAAGCTCTATGTGGTAGA	Chen et al. (2017)
ID0089	AHS4445I	AHS4445I		A01	68.4165	TGCAGCCAAACCCTTCAAGTATATGCCTTTTCTTCTTTTTCCTCTGTGTATATGACATAAACCTAAAAA	NA	Shasidhar et al. (2017)
ID0090	AHGS2535	AHGS2535	_C1	A01	68.5478	CGCTAGTGACGACAAAGCAG	TCATCTTCTCCGATCCTTCG	Shirasawa et al. (2012b)
ID0091	AHGS2681	AHGS2681		A01	68.8046	TGTCGCATGCTATGTTGTTG	CCTTCCTTGCCTAGAATCCA	Shirasawa et al. (2012b)
ID0092	XY26	XY26-2		A01	68.8736	TCAGTTCCTGCTGTGATTCG	ATTCTTCCTTGCCACCACAC	Tang et al. (2012)
ID0093	AHGS2648	AHGS2648	_C1	A01	69.0985	TCATCATTGTTTCTGCATTTCC	CATGGCATGCATATACGGAG	Shirasawa et al. (2012b)
ID0094	AGGS60	AGGS60		A01	69.2795	GTTGGGCCATCTTAAGAACAAG	TAGTCTAAACGTTCCGGGACCA	NA
ID0095	AHGS2769	AHGS2769		A01	69.2993	TCAAACGATCATGCCAACAG	GGCAAATGTCTCTTGCAATC	Shirasawa et al. (2012b)
ID0096	AHGS1193	AHGS1193	_C1	A01	69.3509	GATCGGAGATCGGAGAAACA	CTGTAGCTCCACAATCGGGT	Shirasawa et al. (2012b)
ID0097	GM672	GM672		A01	69.3677	GGAGAACCAGTGACGTGACATA	GGATTAATTCTGATACCATGAAAGG	Nagy et al. (2010)
ID0098	AHGS2167	AHGS2167	_C1	A01	69.4114	AGAGCACGGCGTAGTAAGGA	CGCTAATCCCCGAAGTTCAT	Shirasawa et al. (2012b)
ID0099	AHGS1647	AHGS1647	_C1	A01	69.4174	GAAGGAGAAGAAGGAGGCGT	TTCGATCTCTCCCCAACATC	Shirasawa et al. (2012b)
ID0100	AGGS0300	AGGS0300		A01	69.4923	GCAAAGACGATTAGCTCAGAGA	ATACTCCTCCTTCACCCATCCT	Huang et al. (2016)
ID0101	AHGS1910	AHGS1910		A01	69.5818	CCCCTTCCCTAAAACGTCAT	TGGCACAACAAGGAGAGATG	Shirasawa et al. (2012a)
ID0102	AH3962	AH3962		A01	69.6136	TGCAGGCAAATTATTTAGTGGCAGTTCACCTTTGTCTTCTAAGACTTCTGACGGTTTCTTGGCGCGAGA	NA	Shasidhar et al. (2017)
ID0103	SEQ15E12	SEQ15E12		A01	69.6201	GCAGAACTAAGGTCGGCAAG	TCCGCCCTTTATTTTTGTGT	Ferguson et al. (2004)
ID0104	AGGS2317	AGGS2317		A01	69.6898	CTCCTACTCCCTCCATCTCCTT	AGGAGACACTACTGCTGCACAC	Huang et al. (2016)
ID0105	AHGS3699	AHGS3699		A01	69.6954	CGCCCTTCTTTGACTCTCTG	TCCTTGAGTTCCCAAAATGC	Shirasawa et al. (2012b)
ID0106	AHGS1762	AHGS1762	_C1	A01	69.74	GGGAGAAGGAAGGAGACCAC	CCTGTGACCCTCTCTCTCCA	Shirasawa et al. (2012b)
ID0107	AHS1554	AHS1554	_C1	A01	69.7472	CCGAGAAGTTGATGAGGAGC	GTGGCTTTGATGGATGGTTT	Koilkonda et al. (2012)
ID0108	AGGS2030	AGGS2030		A01	69.7601	TCCTCGAAGAAGTGAAGTAGCC	GACTGGTGAGTAGTGACGGACA	Huang et al. (2016)
ID0109	POCR179	POCR179		A01	69.7983	GGAAAAGCCCTTCTCAGCTT	CTGCCTCTCTTTCTCCCCTT	Tang et al. (2012)
ID0110	AHGS2466	AHGS2466	_C1	A01	69.7986	TTGGATTGGAATGCTGACAA	GAAAGGGATTGCCTCTCAAG	Shirasawa et al. (2012b)
ID0111	AHGS1109	AHGS1109		A01	69.8338	TTGGACCAACGGACTAAACC	GGTGATCGGAGTTTCGGATT	Shirasawa et al. (2012b)
ID0112	SEQ4D04	SEQ4D04	_C1	A01	69.8391	CGGCTGTTAGGTAATCAGTTCA	TCAACAGGAATAGCTGCACG	Ferguson et al. (2004)
ID0113	GM613	GM613		A01	69.8737	GCGTGAAATGAGTGTTGTGAG	CATAGCCACCATAGACACCAAA	Nagy et al. (2010)
ID0114	A01A246	A01A246		A01	69.902	TGTCACGATTAAAAAGTTTCGG	TGGTAATTTTGCAGCATTATCTGT	Chen et al. (2017)
ID0115	AHGS1834	AHGS1834	_C1	A01	69.9125	GGAGAGTGAAGAATGCGGAG	GAATCCGATCCTAAGTGGCA	Shirasawa et al. (2012b)
ID0116	AGGS1840	AGGS1840		A01	69.9246	TGAGTGAGGCTAACTGTGGTTT	CGAGTCTTTGACCAGATGACAG	Huang et al. (2016)
ID0117	AHGS0122	AHGS0122		A01	69.97	TGAGGATCTTGGATCTTGGC	CGAATCCAGTGCCCACTAAC	Shirasawa et al. (2012a)
ID0118	AGGS0713	AGGS0713		A01	69.9757	AGAAATTGTGTTTCGGTGTCAG	CGTTCTCTCCTCACTTCTTGCT	Huang et al. (2016)
ID0119	SEQ12F07	SEQ12F07	_C1	A01	70.0088	TGTCGTTGTAAGACCTCGGA	TTGGTTTCCTTAAGGCTTCG	Ferguson et al. (2004)
ID0120	AHGA164448	AHGA164448		A01	70.0141	TGACAAATGACTGAAACCAACA	TGTCACGAAAAATATTGTGGCT	Zhou et al. (2016)
ID0121	AHS0405	AHS0405		A01	70.0369	TTTTCACCCCATTTCTAACCC	AAGAGGGATCGTTTAGCGGT	Koilkonda et al. (2012)
ID0122	AHGS1666	AHGS1666		A01	70.0626	ATGCTGCAGGATTGATGACA	TTGACAAAAATGACCATCCG	Shirasawa et al. (2012a)
ID0123	AGGS2023	AGGS2023		A01	70.0669	AAACGTAGAGCTCGACAAGAGC	CCCAAGACCCAACATAGAAATG	Huang et al. (2016)
ID0124	AHS0205	AHS0205		A01	70.0711	CATGTCCCGGTTTTTCCTAA	TCCGAGTCTCTACTCAGCAACA	Koilkonda et al. (2012)
ID0125	TC9B12	TC9B12	_C1	A01	70.0955	GGCTGGGCTATGTTGATGT	TGCAGTACCTAAACCACCACTAC	Moretzsohn et al. (2005)
ID0126	AHGA375182	AHGA375182		A01	70.1141	GATACCTGAAATTTGAATTAGTTAGGA	AAACGCATAACTATGAAAACTGG	Zhou et al. (2016)
ID0127	AHGA284837	AHGA284837		A01	70.1334	CCGCTAAAAGTTTGTCGCTAA	TTGCACAGGCATTGACTCTC	Zhou et al. (2016)
ID0128	ARS721	ARS721		A01	70.135	TCAGGGTGGGTTACCAACAT	TAATCCACATTGAACCGACG	Wang et al. (2012)
ID0129	A01A245	A01A245		A01	70.1862	GCTTCACGTGTGTAATTCCG	TGGTGCTTCATACGCCAATA	Luo et al. (2017)
ID0130	AHGS1121	AHGS1121		A01	70.2164	AAAGCTCGACGAGGTGAATG	TTGAACCGGACCCAACTAAG	Shirasawa et al. (2012b)
ID0131	GM2807	GM2807		A01	70.2598	TTGGAATCTGTTTGGATGAGC	TCGAGCCTTCTACTTGATTTGA	Nagy et al. (2010)
ID0132	AHS5926I	AHS5926I		A01	70.2617	TGCAGATTCACCTAATTCAAATCCCGAAGGAATCAAATACATGAGTCAGGATCATTATCAATCATTCAA	NA	Shasidhar et al. (2017)
ID0133	AHGA171408	AHGA171408		A01	70.2681	TTGCCAAAATTTAGGACTTCAAA	TCCTGTCTCTGTAAACAAACGC	Zhou et al. (2016)
ID0134	AHGS1459	AHGS1459	_C1	A01	70.3127	TTACCGTGAGCCCTAACCTG	TCGTCTTTCGGTTCCGATTA	Shirasawa et al. (2012b)
ID0135	LEG463	LEG463		A01	70.331	TGGCAGTGTAGGAAGYCATGGGAGCT	CCWTGCCAATGTGAAGAAAATGC	Bertioli et al. (2009)
ID0136	ARS731	ARS731		A01	70.4221	TGTCACGATTAAAAAGTTTCGG	TGGTAATTTTGCAGCATTATCTGT	Qin et al. (2012)
ID0137	GM2607	GM2607	_C1	A01	70.436	AGAAACACGCGTAGTGGAATG	CCGTGCCGTTTACTCTCACT	Nagy et al. (2010)
ID0138	AHS1686	AHS1686		A01	70.457	TCCTTTCTTCCATTCGTTGG	CCCGGTTTTTCCTAAGAAGC	Koilkonda et al. (2012)
ID0139	AHS3037	AHS3037		A01	70.457	TGCTTCTGCACCAAGCATT	CCCATACATTCAAAACTCAAAAGA	Koilkonda et al. (2012)
ID0140	AHS2645	AHS2645		A01	70.5112	GCGTTTTCATCCCGGTACTA	GGGGATTTTGATGAACAAGCTA	Koilkonda et al. (2012)
ID0141	AGGS1604	AGGS1604		A01	70.6163	CCCTGCTTGAGAAAGAAAGAAA	CTTCCTTCTGCAGCTCCTTCT	Huang et al. (2016)
ID0142	AHGS2714	AHGS2714		A01	70.6391	GGAGGGTTGAGTGCGTGTAT	GCACTCTAAGGGCATTTTGC	Shirasawa et al. (2012b)
ID0143	PPGSSEQ19C3	PPGSSEQ19C3		A01	70.6896	TCATCGCCAAACTCTTCTCC	TCGAAGAGTGCATGTTGACC	Ferguson et al. (2004)
ID0144	AHS0932	AHS0932		A01	70.7118	TGACCTAGGCAAAGAAACAACA	TGTTTACAATTCGCAACGGA	Koilkonda et al. (2012)
ID0145	AHGS2283	AHGS2283	_C1	A01	70.7221	AATCGACGGTAATTGTTGGC	AGTGGCAATGGTGACCTCTC	Shirasawa et al. (2012b)
ID0146	AHGS1974	AHGS1974		A01	70.729	CCTTTGTAAAACTCGACACCG	AGAGACTAGGACTGGGATGGG	Shirasawa et al. (2012b)
ID0147	SEQ4H11	SEQ4H11	_C1	A01	70.7321	ATCACCATCAGAACGATCCC	TTTGTAGCCTTCTGGCGAGT	Ferguson et al. (2004)
ID0148	AGGS1615	AGGS1615		A01	70.7324	TGGCTTGTTGATAATGATGCTG	AATGACCATCCGTCATTCAACT	Huang et al. (2016)
ID0149	A05A760	A05A760		A01	70.7458	CTCGAGATTGAACTCCGAGC	CACCACCCATCATTTGTCAC	Luo et al. (2017)
ID0150	AHS2382	AHS2382	_C1	A01	70.782	TTCGTTGAACTTCATGTCGC	CTCCCACAAATCTCTCCCAA	Koilkonda et al. (2012)
ID0151	TC4G05	TC4G05		A01	70.7892	AACCCACTACGGGACTACCC	ACGACGTGGAGGAGAAGAGA	Moretzsohn et al. (2005)
ID0152	AHGS2184	AHGS2184		A01	70.8549	ATCCTAGGCACTTCCCAACC	AGCACAGCTCGAGGACTCAC	Shirasawa et al. (2012b)
ID0153	AHGS1918	AHGS1918	_C1	A01	70.8572	AGACCCAGAAAACGAAAGCA	TCTTTTCTGCTCCCCTCTCA	Shirasawa et al. (2012b)
ID0154	IPAHM177	IPAHM177	_C1	A01	70.8779	TCAGCGGAGAAGAAAACTAAGG	GAGGTGTTTGGAGAACTAGGATTT	Cuc et al. (2008)
ID0155	AHGS1694	AHGS1694	_C1	A01	70.8876	GGCTTGGAACCATTTGAAGA	GAAATGGCTACCTTGGACGA	Shirasawa et al. (2012b)
ID0156	AHGS2590	AHGS2590	_C1	A01	70.8921	TCTCTCTCCCTTTGTCGCTC	AGCAGAAGCAAAGCAAGCAT	Shirasawa et al. (2012b)
ID0157	AGGS1451	AGGS1451		A01	70.9145	AAATCCCTAGCCTCTCAAGACC	GGGAAGTGTGTGGATTAGGAAG	Huang et al. (2016)
ID0158	AHS0592	AHS0592		A01	70.9244	TCTTTGCACCTTATCTTACTTAATTTT	CGAACAACACACAAACATGC	Koilkonda et al. (2012)
ID0159	AGGS0927	AGGS0927	_C1	A01	70.9301	GGTTTCATAGGTTCCGTGATTC	AAAGGAGAAATGGAAGCCCTAA	Huang et al. (2016)
ID0160	HAS0277	HAS0277		A01	70.9369	AACCTCGATTCGGATGCAC	GCACAACGTCCTCGGTTATT	Zhang et al. (2012)
ID0161	AGGS1572	AGGS1572		A01	70.957	ATAACCCAAACACAACCACTCC	GTGATCGGAGTTTCGGATTAAA	Huang et al. (2016)
ID0162	AHTE0956	AHTE0956		A01	70.9617	GGGCTTCGAGGCTTATCATT	TGATTTGGCCACACTTCAAA	Shirasawa et al. (2012b)
ID0163	AGGS0060	AGGS0060		A01	70.9721	GTTGGGCCATCTTAAGAACAAG	TAGTCTAAACGTTCCGGGACCA	Huang et al. (2016)
ID0164	AHGS2122	AHGS2122		A01	70.994	ACGTGTCGGTTACGTTGACA	CTGATCATAAGGGTGGTCGG	Shirasawa et al. (2012b)
ID0165	AHGS1741	AHGS1741	_C1	A01	71.0141	TTCTTGAAAATTTCCTTGTTGTTTC	TAAGTGTGGGGGAGGATCTG	Shirasawa et al. (2012b)
ID0166	AHGS2084	AHGS2084		A01	71.0258	GGAGGGAAGGGAGAGAGAAA	CTCCCCTCCCATCTCTTTGT	Shirasawa et al. (2012a)
ID0167	AHGS2237	AHGS2237	_C1	A01	71.0345	ACAACTAGGCTTGCCGAGAA	CTCTCTCACAACCTCTGCCC	Shirasawa et al. (2012b)
ID0168	AHS2501I	AHS2501I		A01	71.0604	TGCAGCAGAATTCAGAGTTCTTGATTGCGCCGCAGAAGAAAAACCGGATCAAGTTATTGGATGAAGACA	NA	Shasidhar et al. (2017)
ID0169	TC1D01	TC1D01		A01	71.0792	TGCCAATCTCCTCTTCAACC	TCAGGCAAGGGTTCCTACTG	Moretzsohn et al. (2005)
ID0170	A01B172	A01B172	_C1	A01	71.1019	CTTGCGGTTGTTGTTGTTGT	GGGTACAAGTCAAGGAAAGCC	Luo et al. (2017)
ID0171	AHGS1603	AHGS1603	_C1	A01	71.1292	TTGTTGACGGGAGTTGATGA	GTCCCAACCAAACCACATTC	Shirasawa et al. (2012b)
ID0172	AHGA367823	AHGA367823		A01	71.1413	TCACGATCCCTTCTCCTTCA	AGGGGGAGTCAAAGGAAAGA	Zhou et al. (2016)
ID0173	AHGS1760	AHGS1760	_C1	A01	71.1482	CGGTCACTGTGAGTCGGTTA	GCTGAGAAGCGGTTTCGTTA	Shirasawa et al. (2012b)
ID0174	TC2D06	TC2D06		A01	71.158	AGGGGGAGTCAAAGGAAAGA	TCACGATCCCTTCTCCTTCA	Moretzsohn et al. (2005)
ID0175	AGGS940	AGGS940		A01	71.1608	TGCTCTGCTACTCTTCAAACCA	CCCAATGTGTGATCAATTACGA	Chen et al. (2017)
ID0176	AHS0757	AHS0757	_C1	A01	71.1689	GCTAGGGTTGAAGCCGTTTT	GAAGAGAGGGGAAAAGAGGG	Koilkonda et al. (2012)
ID0177	AHGA46532	AHGA46532		A01	71.1738	CGATCCCTGAAGTGATGGTT	CCTCAATGCCCTCTCCAATA	Zhou et al. (2016)
ID0178	HAS0317	HAS0317		A01	71.1873	AAAGGGCAGAAGCTGCATTA	TTCCCCCTCTTCCTGTTCTT	Zhang et al. (2012)
ID0179	AHGS2456	AHGS2456	_C1	A01	71.1909	TTCCCTGTTCTCTTACTGTCTTACA	TTGCAACAAAGTAAATTGCATTC	Shirasawa et al. (2012b)
ID0180	AHGS1273	AHGS1273	_C1	A01	71.2096	ACTGGAAATACCCCTGACCC	TGCCGATCCATTTTCTTCTC	Shirasawa et al. (2012b)
ID0181	AHS3158	AHS3158		A01	71.2155	CCTTCCCTCCCTCCTACTTG	TGCAATGCATCAACAACCTT	Koilkonda et al. (2012)
ID0182	AGGS0331	AGGS0331		A01	71.242	AGGAGGAGAAATTCGTCATCAG	AAGCGTAAAGCTCTATGTGGTAGA	Huang et al. (2016)
ID0183	AHTE0363	AHTE0363		A01	71.2434	GAAGCTTCCGTTGCCTTAAA	TAATGGATAGATGCTCCGCC	Shirasawa et al. (2012a)
ID0184	AHGA329002	AHGA329002		A01	71.2497	TTTTTAAGAGCATAAAACAAGAAGGA	TGTCACGATTAAAAAGTTTCGG	Zhou et al. (2016)
ID0185	GA1	GA1		A01	71.2663	GCGTGAAATGAGTGTTGTGAG	CATAGCCACCATAGACACCAAA	Budiman et al. (2006)
ID0186	AHGS3211	AHGS3211		A01	71.2742	TTGCAGCATATGACGAAGAAG	GGAGCAAAGAATCCATAGCC	Shirasawa et al. (2012b)
ID0187	AHGS3080	AHGS3080	_C1	A01	71.2823	TTTGAAGATGGTGTGGATCG	CAAAACCAAATTCCGAAAAA	Shirasawa et al. (2012b)
ID0188	AHTE0233	AHTE0233		A01	71.295	CAGCATATTGGCTGATCAACTT	CTGATGCCATATGTGTGAAGGT	Shirasawa et al. (2012a)
ID0189	AGGS1213	AGGS1213		A01	71.3343	CATGGCAGTAGTAGCAGCAGAG	GTGACGTTGAGGGAGAGAGAAG	Huang et al. (2016)
ID0190	AGGS0782	AGGS0782		A01	71.3572	ACTACAGGGTTGCAAATGAGGT	AGAATCTCAGCACTGCCTCTCT	Huang et al. (2016)
ID0191	AHGS2188	AHGS2188	_C1	A01	71.3668	AGCACACGAACACACACACA	CTCTCTCTCTCTCCCCAGCC	Shirasawa et al. (2012b)
ID0192	AHGS1668	AHGS1668		A01	71.3673	TCCCTCCATCTCCTTTGATG	TTCTACTCGGATTTGGGGTG	Shirasawa et al. (2012a)
ID0193	SEQ12H01	SEQ12H01		A01	71.4522	AGCTTACAGTGCATGTGCGT	GCAGTGGCGGTAATTGTTTT	Ferguson et al. (2004)
ID0194	AHGS1646	AHGS1646		A01	71.4628	CAAATGCTTGCTCACCTGAA	ACCGCAACCGAGAGTGTTAG	Shirasawa et al. (2012a)
ID0195	AHGA374249	AHGA374249		A01	71.4715	TTTTGATATGTGTGTCCTTGTCC	TCGGACCCTTCGATTTGTAT	Chen et al. (2017)
ID0196	TC20D05	TC20D05	_C1	A01	71.4877	CAGCACCACATGATTGTCTTTA	GATCAAACCCTCCATAATCGTA	Macedo et al. (2012)
ID0197	AHS0340	AHS0340		A01	71.5032	CTGCCTCAAAGTAATCCCCA	CACTCTGGACCCTCGTTTGT	Koilkonda et al. (2012)
ID0198	AD92L24	AD92L24		A01	71.5333	TTTACCCTTGTATCTTTATGCC	TGAACACTTTACCCTTTAAACA	NA
ID0199	AGGS0878	AGGS0878	_C1	A01	71.5417	CCGTACCATACCCTATCATTCC	GTTACCAACACGAGGTTCCATT	Huang et al. (2016)
ID0200	AH126	AH126	_C1	A01	71.5519	CCCTGCCACTCTCACTCACT	CGTACAAGTCAGGGGGTGAC	Gimenes et al. (2007)
ID0201	AHTE0914	AHTE0914		A01	71.5581	CCCTACACTCCATCATCTAAAGG	GGCTATTGCACGTTGCTTTT	Shirasawa et al. (2012a)
ID0202	AHGS1846	AHGS1846		A01	71.5589	CCCACCTAGCAGAAACCAAA	TCAGTCCCATTCAAGGTTCC	Shirasawa et al. (2012a)
ID0203	AHGS1302	AHGS1302	_C1	A01	71.5641	CCTGTTGAAGTTTGGGCAAT	TGAAGGCACTTGAAGCAAAA	Shirasawa et al. (2012b)
ID0204	AHS0827	AHS0827		A01	71.5677	TGAAACCCCATTTGCTTCTC	CTATGCACCCCCAGCATAGT	Koilkonda et al. (2012)
ID0205	AHS1117	AHS1117	_C1	A01	71.5884	TCTGGTGGCGGTGGAGTT	AAATGGCAAAACCCATGAAA	Koilkonda et al. (2012)
ID0206	AHGS2148	AHGS2148	_C1	A01	71.5983	TCCCATTGAGACTGAGCCTT	GGTTCAAGCCTAGGGTCCTT	Shirasawa et al. (2012b)
ID0207	AHGS3167	AHGS3167		A01	71.6056	AGGTTTTGGCCTAAAGTGGG	AGTTATGGCTCCCGAAAGGT	Shirasawa et al. (2012b)
ID0208	TC2D6	TC2D6		A01	71.6168	AGGGGGAGTCAAAGGAAAGA	TCACGATCCCTTCTCCTTCA	Moretzsohn et al. (2005)
ID0209	A01A313	A01A313		A01	71.6283	CCAAAACGGTTTAGTCGTGA	CACAATTCAAAATTCTCCAGCA	Luo et al. (2017)
ID0210	AHTE0865	AHTE0865		A01	71.6752	TGAAGTGTGGCCAAATCAAT	TGGCTCCCATTTTGATAAGC	Shirasawa et al. (2012b)
ID0211	AHS1869	AHS1869	_C1	A01	71.6876	TCTCCACTCCTCACTCCCTC	AGATCTTGTTGGGGGAAGGT	Koilkonda et al. (2012)
ID0212	AHGA164439	AHGA164439		A01	71.6985	TTGTAAACAGGGTTAGAAGTTTTGA	CTTCTTGTTGCGCCACTTTA	Zhou et al. (2016)
ID0213	SEQ16G08	SEQ16G08	_C1	A01	71.7038	CTCAAAAAGCGCTTAGCCAC	CTGCCTACTGCCTACTGCCT	Ferguson et al. (2004)
ID0214	LEG178	LEG178		A01	71.7074	CCTTACACYGTYTTCATGACKCCGCC	CCCTTGSTCTCATAATAATCATCAAGAGCCCATTG	Bertioli et al. (2009)
ID0215	AHTE0543	AHTE0543		A01	71.7133	ATGCTTTATGGAGGGGGAAA	TCATCATACCACATGCCCAC	Shirasawa et al. (2012b)
ID0216	AHGS2179	AHGS2179	_C1	A01	71.7188	ATCTGGAGTTCCCTCTGCAA	GAAAAAGAGATAAGCAAGGCG	Shirasawa et al. (2012b)
ID0217	AGGS5	AGGS5		A01	71.7233	AATAGTATGATGGTGCGGTGGT	AGGGTAGAGGTTGGAGAGAAGG	NA
ID0218	SEQ3E05	SEQ3E05		A01	71.724	CGATGAGGACAGAGACACGA	CGCTTGAACCCGACTATTTT	Moretzsohn et al. (2005)
ID0219	AHGS2569	AHGS2569		A01	71.73	TTTTTCTGCGCATTTGATTG	GGAGCCTTTAACTCGAAATTG	Shirasawa et al. (2012b)
ID0220	AGGS2258	AGGS2258		A01	71.7645	GTGATGCACCTGTTGAAGTTTG	TCAACTGCAGTGCCAATTTATC	Huang et al. (2016)
ID0221	AGGS0940	AGGS0940		A01	71.7679	TGCTCTGCTACTCTTCAAACCA	CCCAATGTGTGATCAATTACGA	Huang et al. (2016)
ID0222	AHGS2131	AHGS2131	_C1	A01	71.7831	GGCATAGTGAACGCCATTTT	AAGTCCCTCCTCTTCTCCCA	Shirasawa et al. (2012b)
ID0223	AHS0210	AHS0210		A01	71.79	GGCACGAGGCTTATCTGTGT	AATGATGGTTTGGAGAAGCG	Koilkonda et al. (2012)
ID0224	AHTE0184	AHTE0184		A01	71.8072	TGAGTCTGATGATGATGGGTTC	ACATCATTTTGACCATTGGATG	Shirasawa et al. (2012a)
ID0225	EM120	EM120		A01	71.8161	TTCGTCGTCTCCGTACTACAC	TCATTACTGCTCCTGGCTTT	Chen et al. (2017)
ID0226	AGGS0634	AGGS0634		A01	71.8278	AGAGGAACAAGGAGCAAATCAT	TCGATGAGATGAAGATCGTCTG	Huang et al. (2016)
ID0227	SEQ13A10	SEQ13A10	_C1	A01	71.8377	AACTCGCTTGTACCGGCTAA	AGGAATAATAACAATACCAACAGCA	Ferguson et al. (2004)
ID0228	AHGS2206	AHGS2206	_C1	A01	71.8414	CCATATCATAGCCGCCAAGT	TACATCCACGATGCAGAAGG	Shirasawa et al. (2012b)
ID0229	AHS0524	AHS0524		A01	71.8432	CTGCTGCTGCTTACTGGACA	GCAGACCTCACACATCCAGA	Koilkonda et al. (2012)
ID0230	TC4H2	TC4H2		A01	71.8887	NA	NA	Chen et al. (2016)
ID0231	AHS0441	AHS0441		A01	71.9098	CGAAACGCTCCGTACAAGA	NA	Koilkonda et al. (2012)
ID0232	TC20E08	TC20E08	_C1	A01	71.9508	AGGCGGGACAAAGATTACATTA	NA	Macedo et al. (2012)
ID0233	AHGA374228	AHGA374228		A01	71.9617	GAAGGGAGCATTTCGAACAA	NA	Zhou et al. (2016)
ID0234	AHGS2820	AHGS2820	_C1	A01	71.9634	GCGTGTGTGTGTGTGTGTGT	NA	Shirasawa et al. (2012b)
ID0235	AHS0188	AHS0188		A01	71.9693	AGATGGTGCTTCACGCTCTT	NA	Koilkonda et al. (2012)
ID0236	AHGA164437	AHGA164437		A01	71.9784	TGCCCCTACCTTGTGGTATT	NA	Chen et al. (2017)
ID0237	AHS1789	AHS1789		A01	71.984	GCAACTGATCCCCAACAACT	NA	Koilkonda et al. (2012)
ID0238	SEQ4B09	SEQ4B09		A01	71.9948	AAACATCCAGCAAACGAAGA	NA	Moretzsohn et al. (2005)
ID0239	GM1992	GM1992	_C1	A01	71.998	TGATGCTTGGTCAATGTATGAG	NA	Nagy et al. (2010)
ID0240	RN11A07	RN11A07		A01	72.0142	GGACATGAAATCAAGGGAGATG	NA	Moretzsohn et al. (2005)
ID0241	AGGS633	AGGS633		A01	72.0215	ATACCAACCCACCTAGCAGAAA	NA	Chen et al. (2017)
ID0242	AHS0785	AHS0785		A01	72.0604	CTCTCTCTCCCaACAGCCAG	NA	Koilkonda et al. (2012)
ID0243	AGGS0633	AGGS0633		A01	72.0645	ATACCAACCCACCTAGCAGAAA	NA	Huang et al. (2016)
ID0244	AHGS2449	AHGS2449		A01	72.0858	CTTAGAGGCACAACGCACAA	NA	Shirasawa et al. (2012b)
ID0245	AHS0896	AHS0896		A01	72.0861	TTGACACCACCACTTCTTTcc	NA	Koilkonda et al. (2012)
ID0246	AGGS2508	AGGS2508		A01	72.0958	TCAGGATCACCTTCAACAAGAA	NA	Huang et al. (2016)
ID0247	AI119C17	AI119C17	_C1	A01	72.1488	AAATGTGGAGTCAGTCTCTCCG	NA	NA
ID0248	LEG304	LEG304		A01	72.1493	CTTGAWGGTYCTTAAAGCTCTGGAAGC	NA	Bertioli et al. (2009)
ID0249	GM1694	GM1694	_C1	A01	72.1583	GCAAGAGAGAGAAACACCACA	NA	Nagy et al. (2010)
ID0250	GM1661	GM1661		A01	72.1835	TGCCACTCTCACTCACTTGC	CTTGGAGTGGAGGGATGAAA	Nagy et al. (2010)
ID0251	AHGS1167	AHGS1167	_C1	A01	72.2432	GGAGCCACCATAAGCTCAAA	GTATGTCCGTCCCTGTGGG	Shirasawa et al. (2012b)
ID0252	AGGS2121	AGGS2121		A01	72.2512	GACACTCTCTCACCCTTCCTTC	AAATCGACGTGGAATCGAAA	Huang et al. (2016)
ID0253	AH5073	AH5073		A01	72.2915	TGCAGATATTGGTATTCTATAATTAGATACAAGGAAGGTGATTTATCTTTTGGCGGAAAGTAATGACTG	NA	Shasidhar et al. (2017)
ID0254	ARS789	ARS789		A01	72.3045	TGCTAAATAAAAGGTAATTAGTGGCA	AACACTGAAACTTTGAGAGCACA	Chen et al. (2017)
ID0255	RN9A05	RN9A05		A01	72.313	GTGCGTCTCAAAGCCATCG	CCCATACATTCAAAACTCAAAAGAGC	Moretzsohn et al. (2005)
ID0256	AGGS1670	AGGS1670		A01	72.3193	ATGGTGAGGGCAACAACTCTAC	AAGGAATGAGAGGGAGGAGAAG	Huang et al. (2016)
ID0257	AHGS2353	AHGS2353	_C1	A01	72.322	GTTCAGGTCAGGCCAATGAT	ACACAAAAAGGCAATCCCAG	Shirasawa et al. (2012b)
ID0258	AGGS0005	AGGS0005	_C1	A01	72.3291	AATAGTATGATGGTGCGGTGGT	AGGGTAGAGGTTGGAGAGAAGG	Huang et al. (2016)
ID0259	AHS0283	AHS0283		A01	72.3439	TGCAACTTGTCTTCCCTCCT	CTGTCCGTCGTGATTCTCAA	Koilkonda et al. (2012)
ID0260	TC4H02	TC4H02		A01	72.3489	ACCGCAAACTCATCCATCTC	GATAGCGTCAGAGGCAGAGG	Moretzsohn et al. (2005)
ID0261	AGGS1064	AGGS1064		A01	72.3625	TGCTAGGTCGCCACTGTTACTA	TAGCAATTCTGCAACAACAACC	Huang et al. (2016)
ID0262	RN23A07	RN23A07		A01	72.3718	TGGATCTATCATCTTTTAATCCTCA	ACCCATACATTCAAAACTCAAAA	Proite et al. (2007)
ID0263	AHTE0795	AHTE0795		A01	72.3897	ATCAAGCCCTACAATCTATCATCC	ACGTTGCACGGAGCTTCTAC	Shirasawa et al. (2012b)
ID0264	AH21	AH21		A01	72.402	CTTGGAGTGGAGGGATGAAA	CTCACTCACTCGCACCTAACC	Gimenes et al. (2007)
ID0265	AHGS1294	AHGS1294		A01	72.4051	CATCCATTCATTCACATGGC	TCCTAACATGGAGTTCATAAACCA	Shirasawa et al. (2012a)
ID0266	AH594	AH594	_C1	A01	72.4186	TGACCAAATCATCCCATCTTGC	CAGCACATCTCCAACTTTCTCCA	Moretzsohn et al. (2004)
ID0267	AHTE0094	AHTE0094		A01	72.4665	TTTGAGAAAACCCCAAAACG	GGGATGAACTGGACAAATGA	Shirasawa et al. (2012a)
ID0268	AHTE0994	AHTE0994		A01	72.4701	GCCTAGAGGCAAAACTCTTGAA	TGGCTAAATAAATAAACCACACTTTT	Shirasawa et al. (2012a)
ID0269	AHGA164454	AHGA164454		A01	72.4832	GATACCTGAAATTTGAATTAGTTAGGA	AAACGCATAACTATGAAAACTGG	Chen et al. (2017)
ID0270	AGGS2267	AGGS2267		A01	72.5021	ACCACCATCCCTCTCTCTCTCT	ACAGATGATGGTGACGACAAAT	Huang et al. (2016)
ID0271	AHGS1389	AHGS1389		A01	72.546	TCAAGAAGCAACAATCGCAG	ACTCCTCCTTCACCCATCCT	Shirasawa et al. (2012b)
ID0272	TC36D11	TC36D11		A01	72.5701	NA	NA	Macedo et al. (2012)
ID0273	AHGA368803	AHGA368803		A01	72.577	AGAAGCAGAAGCGACAGAGC	TATCGTCGGAAGTACCCGTC	Chen et al. (2017)
ID0274	AHGA164444	AHGA164444		A01	72.5899	TTCTTCTCCTCTACCTGAGACCA	ATAGTAACGGTGACCGGCAA	Zhou et al. (2016)
ID0275	AHGS1713	AHGS1713		A01	72.6611	TCGTCTCCGAAATCTCCTTC	GCGAGTTTTGGCAGAGAAGA	Shirasawa et al. (2012b)
ID0276	AHTE0678	AHTE0678		A01	72.6623	CATTTTCTTTTTCTTTATGACCG	AGGGAGCATACCCACATACA	Shirasawa et al. (2012a)
ID0277	AHGS2756	AHGS2756		A01	72.6754	CAGCTCGCTGTAACCATTGA	GTACAAATGGATGCGCAAGA	Shirasawa et al. (2012b)
ID0278	PPGSSEQ15E12	PPGSSEQ15E12		A01	72.6829	GCAGAACTAAGGTCGGCAAG	TCCGCCCTTTATTTTTGTGT	Ferguson et al. (2004)
ID0279	AGGS1516	AGGS1516		A01	72.7918	AAGGAATGAGAGGGAGGAGAAG	ATGGTGAGGGCAACAACTCTAC	Huang et al. (2016)
ID0280	AGGS1005	AGGS1005		A01	72.8346	CCAAGTTGGTATTCTCCAAAGC	GGGTTTGATTTGGGTGATTAGA	Huang et al. (2016)
ID0281	LEG47	LEG47		A01	72.8519	ACTCAAAGTAACATGAATGCTAACGAG	TGTCCRAGAGTCAAAGGTGTWGCATCTTG	Bertioli et al. (2009)
ID0282	AGGS1885	AGGS1885		A01	72.8591	GGAAGTGAGGTTGGTGATCTTC	AAGGATATGGAAAGTGGTGGTG	Huang et al. (2016)
ID0283	AHGA375183	AHGA375183		A01	72.9435	TGTGCCTATAAATCCACCGA	AGGAATCTCAAGTGGCCAAA	Zhou et al. (2016)
ID0284	AHTE0636	AHTE0636		A01	72.9482	CTTTCTTTTCCCCTTTTGCC	TTGATGATTTTGACATCACTATATGC	Shirasawa et al. (2012b)
ID0285	SEQ19C03	SEQ19C03	_C1	A01	72.9522	TCATCGCCAAACTCTTCTCC	TCGAAGAGTGCATGTTGACC	Ferguson et al. (2004)
ID0286	GA110	GA110		A01	73.0293	GGAGAACCAGTGACGTGACATA	GGATTAATTCTGATACCATGAAAGG	Budiman et al. (2006)
ID0287	AHGS2332	AHGS2332	_C1	A01	73.1415	CCTCTCGCTTCTCTCTGCAT	CCAAGTCTTTGTCGTATTATCTAGCA	Shirasawa et al. (2012b)
ID0288	AI123M2	AI123M2	_C1	A01	73.2702	GCAAGAGGGATAGGAGTTTTGA	TTCCTCAGGCTCTACAAGAAGG	NA
ID0289	AHS2551	AHS2551		A01	73.3273	GCACATAGCAGCGAGTTCTG	CATCCATCGGATCCTCAAGT	Koilkonda et al. (2012)
ID0290	AHS0992	AHS0992		A01	73.4628	TCATACAAAATGAAGAAAACAAAAA	GGAATAACCGGGAGTTGGTT	Koilkonda et al. (2012)
ID0291	SEQ4F01	SEQ4F01		A01	73.548	CAGAAACACGCGTAGTGGAA	AGCCAGGTACCAACAAAACG	Ferguson et al. (2004)
ID0292	AGGS2701	AGGS2701		A01	73.5867	GGGTGGGTTACCAACATTCTAA	CGAAATAGCGGTAATCCACATT	Huang et al. (2016)
ID0293	AHGS1748	AHGS1748		A01	73.6625	CTCCGGGTTCTGACTATGGA	TCCTACCCAACCGAAACTTG	Shirasawa et al. (2012b)
ID0294	AGGS1979	AGGS1979		A01	73.7183	CATGGCACACTCTTCTACGTAAC	GAAGGTGGTGGCAGACATTATT	Huang et al. (2016)
ID0295	AHGS1443	AHGS1443	_C1	A01	73.7639	AACGCGTTATCTATGGCTGC	TTCTACCAAAAATCCACGGG	Shirasawa et al. (2012b)
ID0296	TC38C01	TC38C01	_C1	A01	73.9528	NA	NA	Macedo et al. (2012)
ID0297	AHGS2429	AHGS2429	_C1	A01	73.9976	GGGATTAAGGAAGGAGCAGG	TTGCAAAGGCAATTGCTAAC	Shirasawa et al. (2012b)
ID0298	AHS0628	AHS0628		A01	74.0446	TAATACTCAATCCCGCCTGG	GCGGAACGTGAGTTGCTATT	Koilkonda et al. (2012)
ID0299	AHTE0725	AHTE0725		A01	74.0665	TCCATCATCCAATGGTCAAA	CCTGCCCACCACTGACTACT	Shirasawa et al. (2012a)
ID0300	AHGS1905	AHGS1905	_C1	A01	74.2067	ACTTCTCTTCTCCCCACCGT	CATGGCTCAGCCTTTCTTTC	Shirasawa et al. (2012b)
ID0301	AHGS1813	AHGS1813	_C1	A01	74.4406	TCACAACCACACACCTTCGT	TATCCCTATGACGGCACACA	Shirasawa et al. (2012a)
ID0302	AGGS143	AGGS143		A01	74.4416	GGTACAGATATCGGACCCTTCA	CCTTTGGAATCTTGCTAACCAC	NA
ID0303	AHS0935	AHS0935		A01	74.4834	GCCTCTGAACTGGCTCTGTC	CGATCCTTCGATTCCACACT	Koilkonda et al. (2012)
ID0304	TC23F04	TC23F04	_C1	A01	74.5602	CACGTGTAATAGTTGCTCAAAAT	TATATGCATCAGACTCTCCAGC	Macedo et al. (2012)
ID0305	GM1971	GM1971	_C1	A01	75.173	TTTTCTCCGAACCTTCCTTTC	AAGAAAAGAAGAGCAGCCACA	Nagy et al. (2010)
ID0306	AHGS1465	AHGS1465		A01	75.4056	GGTTGGCGATGAAGAGAGAG	CCTCAATGCCCTCTCCAATA	Shirasawa et al. (2012a)
ID0307	AHTE0690	AHTE0690	_C1	A01	75.4225	AAATTTTTGAAATGGGAGAAGC	TTGTAACACATCAAAATCAAACCA	Shirasawa et al. (2012b)
ID0308	TC27H12	TC27H12	_C1	A01	75.5378	TAACGAATGACATCAATCCCTG	TCTCACTTTGCACTCTCCTCAA	Shirasawa et al. (2012a)
ID0309	PPGPSEQ15E13	PPGPSEQ15E13		A01	75.5461	GCAGAACTAAGGTCGGCAAG	TCCGCCCTTTATTTTTGTGT	Ferguson et al. (2004)
ID0310	AGGS0352	AGGS0352		A01	75.9595	CGAAATTCTCGTCTCAATCTCC	CATAGCCACCATAGACACCAAA	Huang et al. (2016)
ID0311	AGGS0188	AGGS0188		A01	76.1621	TGTGGAACGTCCTGAGAAGATA	AGGACAGCAGCTCGTCTAACAT	Huang et al. (2016)
ID0312	AHGS2019	AHGS2019	_C1	A01	76.4537	ACCCACAAAAGGAACACAGG	GAGGAGAACACAGTCATACAGAGAA	Shirasawa et al. (2012b)
ID0313	AHS4590I	AHS4590I		A01	76.514	TGCAGTTATAAATCAAGCATTAGCAAGGCAACATGTAAGAAATATGAGGCTTTAGATACCATTAACATA	NA	Shasidhar et al. (2017)
ID0314	AHGS3696	AHGS3696		A01	76.693	CGCTGGTTATGGTGATGATG	AAAAACCAGCCAAACCCAAT	Shirasawa et al. (2012b)
ID0315	AHGS1658	AHGS1658	_C1	A01	77.0214	GGCTGGGAGTATGTCCCATAG	TTAAAGCGTGCCAATAGCTG	Shirasawa et al. (2012b)
ID0316	AGGS2257	AGGS2257		A01	77.271	CGGCTGTTAGGTAATCAGTTCA	CAACAGGAATAGCTGCACGTAG	Huang et al. (2016)
ID0317	AH3875	AH3875		A01	77.2778	TGCAGCCATCCACTCTCACCTCTCGCACTCAGTGGCCATGCATGCAGTCCCCACCTCGAGCTTCCGGCG	NA	Shasidhar et al. (2017)
ID0318	ARS729	ARS729		A01	77.4582	GGGATCCATGCCTTGAAAAT	CCAAATCAAAACAAACAAAACA	Wang et al. (2012)
ID0319	AHS1777	AHS1777	_C1	A01	77.5835	TATCACTCCGTTGGCATTCA	ACCATGGGTTGGGTAGATGA	Koilkonda et al. (2012)
ID0320	AHGS1854	AHGS1854	_C1	A01	78.8203	CACACACACACACACACTCTCTC	TCCAGGATCAGCTTCAACAA	Shirasawa et al. (2012b)
ID0321	SEQ3B05	SEQ3B05	_C1	A01	79.502	CCTCCCTGCTTGATCCAATA	AACTGTAGCGAATGTGTTACATGG	Ferguson et al. (2004)
ID0322	TC3H02	TC3H02	_C1	A01	79.7143	CTCTCCGCCATCCATGTAAT	ATGGTGAGCTCGACGCTAGT	Moretzsohn et al. (2005)
ID0323	AHGS1724	AHGS1724		A01	79.7492	CACCTTCTTGATTGGGTGGT	GGTTAAGTGTGGCAAAGATGAA	Shirasawa et al. (2012a)
ID0324	AHS1091	AHS1091		A01	80.0181	ACTAAGAGGGGTCTGGGGAA	AATAGTGCAATGCCACACCA	Koilkonda et al. (2012)
ID0325	SEQ2H12	SEQ2H12		A01	80.0638	CGGTCATGTCCATTAAGTGCT	CGAGCTTCGAAACTACCTCG	Ferguson et al. (2004)
ID0326	GM2724	GM2724	_C1	A01	80.7738	CACTCTCACTTTCTCTTCTGCTT	GGAAAAGAAGAGCAGCCACAT	Nagy et al. (2010)
ID0327	AH6307	AH6307		A01	80.8713	TGCAGATATAGTCGTCATGACAAACGCTCCAAGTTACCTAGTTGGATACTCTCTCATCTACATGATGCC	NA	Shasidhar et al. (2017)
ID0328	AHS1548	AHS1548		A01	81.1755	GGGACTTCTACGGGGACTTC	GTAGCCGTAGCCCAGAGAGA	Koilkonda et al. (2012)
ID0329	PPGPSEQ3B5	PPGPSEQ3B5		A01	81.6351	CCTCCCTGCTTGATCCAATA	AACTGTAGCGAATGTGTTACATGG	Ferguson et al. (2004)
ID0330	AGGS1318	AGGS1318		A01	81.7778	TGAGAGAGTGGTGTCCTGTTCA	CAATACGCATAGATGCAAACAG	Huang et al. (2016)
ID0331	AHTE0612	AHTE0612		A01	81.8735	GCGCCATCACTCACTCACT	CCCCATTCTCAAAAGCAGAA	Shirasawa et al. (2012a)
ID0332	TC3H2	TC3H2		A01	81.9543	NA	NA	Chen et al. (2016)
ID0333	LEG37	LEG37		A01	82.092	GTTCCAAAYATTACAATTGGACCTC	CTYTGGCCACCAAAGCCAGGG	Bertioli et al. (2009)
ID0334	AHTE0932	AHTE0932		A01	82.2968	CCCAAAAGCAGAAGAGTTTGA	TGTGGTGGCTACTCCAATGA	Shirasawa et al. (2012b)
ID0335	ARS545	ARS545	_C1	A01	82.4769	TCGGAGAACCAAGCACACATC	TTGCGCTCTTTCTCACACTC	Bravo et al. (2006)
ID0336	TC9F04	TC9F04	_C1	A01	82.5702	CCTAAACAACGACAAACACTCA	AAGCACAACACAGAACCCTAAA	Moretzsohn et al. (2005)
ID0337	AHS3300I	AHS3300	_C1	A01	82.696	TGCAGCAATATTACTTACCAGCAGTGCGAGAACTATCGCGAGATCGGAAGAGCGGTTCAGCAGGAATGC	NA	Shasidhar et al. (2017)
ID0338	AHGS2349	AHGS2349		A01	82.775	TGGAGGTTTCTCTGGCAAGT	TGCAACCTGCGAAGTTAAGA	Shirasawa et al. (2012b)
ID0339	AHS0344	AHS0344		A01	82.8125	TCTCTTATTCTCGCCGGAAA	TGCCCATGGAGGTTTCTTAG	Koilkonda et al. (2012)
ID0340	AHTE0499	AHTE0499		A01	82.9834	TTTTCTTCCTCCCCCAATTC	AAAGAATGAGTAAAATATATTCAGA	Shirasawa et al. (2012a)
ID0341	AGGS0021	AGGS0021		A01	83.0522	CCTCCCTGCTTGATCCAATA	CTGTAGCGAATGTGTTACATGG	Huang et al. (2016)
ID0342	AHTE0916	AHTE0916		A01	83.1569	TGTGGAGGCTACTCCAATGA	TTCTCAAAAGCAGAAGAGTTTGAA	Shirasawa et al. (2012b)
ID0343	RN17F12	RN17F12		A01	83.2409	TCATCACACTCCAAAAGCAC	GCAGGATTCAACACCAGTAGTAG	Moretzsohn et al. (2005)
ID0344	AHS2541	AHS2541	_C3	A01	83.2493	AGAGAGAACCCTCAGCCACA	CAAGCAGGTGCTGGTACTGA	Koilkonda et al. (2012)
ID0345	SEQ8E12	SEQ8E12	_C1	A01	83.4833	TCTGTTGAGAACCACCAGCA	GTGCTAGTTGCTTGACGCAC	Ferguson et al. (2004)
ID0346	TC13C03	TC13C03	_C1	A01	83.6782	AGATGGTACCTGGAGAGTGGAA	TGTTGAGTTCACACCAAAACCT	Macedo et al. (2012)
ID0347	AHGS2437	AHGS2437	_C1	A01	83.7533	GAAGAAGCGATAAGGGGGTC	AAAGCCAAGCAAGCCACTAA	Shirasawa et al. (2012b)
ID0348	AGGS2182	AGGS2182		A01	83.956	CTTGCCGTGATTCTTCATTACA	TCCTATGACTTGACCCAGAACC	Huang et al. (2016)
ID0349	GM635	GM635	_C1	A01	84.131	TTGTGCGAAGGGTAAGATAGAAA	TCCTGTGCTTGAATCTGGAAT	Nagy et al. (2010)
ID0350	GM2723	GM2723		A01	84.2958	GGAAAAGAAGAGCAGCCACAT	CGGGGTCACTCATTCAATTT	Nagy et al. (2010)
ID0351	TC16A10	TC16A10	_C1	A01	84.7968	NA	NA	Shirasawa et al. (2013)
ID0352	AGGS73	AGGS73		A01	85.052	AAAGGGACTCCGATGACAGAC	TCTCTCTCTCTCTCCATCACATTG	NA
ID0353	GM2350	GM2350		A01	85.2045	GACTGTGTGGTTGGTGGTTTT	CTCCTTGACCTCCTGGAGAAT	Nagy et al. (2010)
ID0354	TC23C08	TC23C08	_C1	A01	85.4364	AGCAGAGTGGAAAACGAAGAAG	GTCAGTTTGTGAATCGGGTTTT	Macedo et al. (2012)
ID0355	AHTE0835	AHTE0835		A01	86.069	GACCCATAAGCCACCAAAAA	TTGTAACACATCAAAATCAAACCA	Shirasawa et al. (2012b)
ID0356	S1	S1		A01	86.5795	TGGACTAGACAAGGAACAACCA	GAGCCATGAGCACACAACAC	NA
ID0357	AHS3298I	AHS3298I		A01	86.6425	TGCAGGTCGTGATCGAGGACTATCAGCACAACGAGACGCGAGATCGGAAGAGCGGTTCAGCAGGAATGC	NA	Shasidhar et al. (2017)
ID0358	GM2196	GM2196	_C1	A01	86.7594	CCTTGCTTTTCGGCTTCTATT	GAGCTTTGGCTTTTGTTGTTG	Nagy et al. (2010)
ID0359	TC14H09	TC14H09	_C1	A01	86.8776	GAATCTTTGCGCTCTTTCTCAC	AAAACCCGATTCACAAACTGAC	Macedo et al. (2012)
ID0360	AGGS2585	AGGS2585		A01	86.9805	GCAACACAAACACCCACTCTTA	AGAGGAGTCTGAAGGAGGCAAA	Huang et al. (2016)
ID0361	AGGS2247	AGGS2247		A01	88.1588	NA	NA	Huang et al. (2014), unpublished
ID0362	RN22A12	RN22A12	_C1	A01	88.2732	CACGAGAAGCAGAGGAAGAAGA	GCAGCAACAACTCAGGGAAGT	Moretzsohn et al. (2005)
ID0363	PPGPSEQ8E12	PPGPSEQ8E12	_C1	A01	88.4444	TCTGTTGAGAACCACCAGCA	GTGCTAGTTGCTTGACGCAC	Ferguson et al. (2004)
ID0364	AHTE0571	AHTE0571		A01	89.2838	TTACATAAGGCATTAACGAGTGTT	AACAGCTTTGCAGGAGATGG	Shirasawa et al. (2012b)
ID0365	AHGS2043	AHGS2043		A01	90.6754	GGAGTGGCGATAGGAGCATA	CGCTCAGCTTCCAATAGAGG	Shirasawa et al. (2012a)
ID0366	AHGA147615	AHGA147615		A01	90.8569	AAGAATTTTCAAATCATTAAAGTTGTC	CACTATTCAAAAGGCAAACATCT	Zhou et al. (2016)
ID0367	AH11	AH11	_C1	A01	91.2214	AAATAATGGCATACTTGTGAACAATC	TTCCACCCAAGGCAAGACTATG	Bravo et al. (2006)
ID0368	AHTE0387	AHTE0387		A01	91.2703	AGCATGATGATGATTGCAAGTT	CGGTTTGAGCAGATCTTGAC	Shirasawa et al. (2012a)
ID0369	AHS1701	AHS1701		A01	91.2844	TCACTAAACGACGCATCCTG	CGACGAACCGTTAGAAGAGC	Koilkonda et al. (2012)
ID0370	AHGS1351	AHGS1351		A01	92.2781	TTTGTTGCGCATGGTATCAC	CGATAATTGCCTAGCAACCAA	Shirasawa et al. (2012a)
ID0371	AHGS1784	AHGS1784		A01	92.567	TCATTATTTTCCCTCGCCAC	TCACTGACCCAGAGCAACTG	Shirasawa et al. (2012b)
ID0372	TC23C8	TC23C8		A01	92.9407	AGCAGAGTGGAAAACGAAGAAG	GTCAGTTTGTGAATCGGGTTTT	Macedo et al. (2012)
ID0373	AHTE0812	AHTE0812		A01	93.5284	TCGGCATGATTGATGAGACT	TCAAATCAAATCAAGCCCTACA	Shirasawa et al. (2012b)
ID0374	AHS0471	AHS0471	_C1	A01	93.7596	GTCAGTCGTCACCGTTTCCT	GGGAAGACGCATTGTTGTTT	Koilkonda et al. (2012)
ID0375	AHS3100I	AHS3100I		A01	94.6226	TGCAGAAGAAGCTGCCAGAGCTTATGACGAGGCGGCGTGCCTTCTTCGTGGCGCCAACACAAGAACAAA	NA	Shasidhar et al. (2017)
ID0376	GM2233	GM2233	_C1	A01	94.9634	NA	NA	Shirasawa et al. (2013)
ID0377	AHGS2085	AHGS2085	_C1	A01	95.3202	TGGGACCCTTTCAAAACAAG	GGGAAAGGGGAAACAGCTAC	Shirasawa et al. (2012b)
ID0378	AH3	AH3	_C1	A01	96.0949	TCGGAGAACAAGCACACATC	TTGCGCTCTTTCTCACACTC	Gimenes et al. (2007)
ID0379	AHS4028I	AHS4028I		A01	100.278	TGCAGAATCAATAAGTTTATTATAGAAGTTCCAGTAGATAAATGCAAAAGGAAAGAAAGTTAACAAAAC	NA	Shasidhar et al. (2017)
ID0380	SEQ2D12	SEQ2D12	_C1	A01	101.715	AAGCTGAACGAACTCAAGGC	TGCAATGGGTACAATGCTAGA	Ferguson et al. (2004)
ID0381	AHS2832I	AHS2832I		A01	106.989	TGCAGTTAGCATTTCTGTAGGCTCTCCATAGCTCCAATCGATTTCAGGCGATGAGATTTGGCGCGTAAA	NA	Shasidhar et al. (2017)
ID0382	AI121G16	AI121G16	_C1	A01	107.994	ATGAATTGGGAGAGAAAACGAA	TGAAAAGAAACAATGGGACAGA	Leal-Bertioli et al. (2009)
ID0383	AHGS1908	AHGS1908	_C1	A01	110.645	ATTCATTTCGCGCTCTCACT	CCTGCACTCGAAAAACGAAT	Shirasawa et al. (2012b)
ID0384	AHS1855	AHS1855	_C1	A01	113.747	GCTGTCTCCAGGTTCTCAGC	AAGGTGGTCATCGACGTAGG	Koilkonda et al. (2012)
ID0385	TC38D06	TC38D06	_C1	A01	123.208	GGTTGTTGGAAGAAGACAAAGG	AGACTCCTCCTTCCCTGCAT	Macedo et al. (2012)
ID0386	GM2062	GM2062		A01	147.42	NA	NA	Shirasawa et al. (2013)
ID0387	GM1940	GM1940		A01	147.553	CAACTAAGGTTGAAGGTTGAAGG	TTTCTTGTGTGAGCTGTGCTG	Nagy et al. (2010)
ID0388	TC21C10	TC21C10		A01	152.08	ACAGGATTGGGAAAATGTTGAG	CCGCCTCAATAACAATAACCTT	Macedo et al. (2012)
ID0389	EM78	EM78	_C1	A01	155.925	CAATCAACATGATGGGAAGG	CCCGCATTTATTTGTTTACG	Liang et al. (2009)
ID0390	SEQ4B11	SEQ4B11	_C1	A01	157.958	CATGCCGAAATGGAATGAA	AAGTGGGCGAGTGAGAACAG	Ferguson et al. (2004)
ID0391	GM2779	GM2779	_C1	A01	158.841	CAGCTACCTTCAAAGCATACCA	CCCTTGTTGTGTTCCATCTTG	Qin et al. (2012)
ID0392	GM1495	GM1495		A01	159.619	GCACCAAACCCTTACAATTCA	CAAGAACACACTGCTTCCTTTG	Nagy et al. (2010)
ID0393	GM2259	GM2259	_C1	A01	165.94	GGAAGCACCGATAGTTCCTCT	TTCTGCTGCTTTCACTCATCA	Nagy et al. (2010)
ID0394	TC5C05	TC5C05	_C1	A02	0	TCATCTTCACTTCCCCTTTCA	CCCAACCAAATCCAACACTT	Moretzsohn et al. (2005)
ID0395	GM2106	GM2106	_C1	A02	5.851	TTTGACATCATTGTTGATTGTTG	GATGAGGCCATTAAGGAGTGA	Nagy et al. (2010)
ID0396	AHS0970	AHS0970	_C1	A02	18.986	CATCATTTGCAAAAGCCCAC	GGGTGAGTCATTGTTTGGCT	Koilkonda et al. (2012)
ID0397	GNB354	GNB354		A02	20.2515	AAAGCTGCCACTCAAAAGGA	TCAGACATGTGGTTTCTCGC	Wang et al. (2012)
ID0398	RI1F6	RI1F6		A02	20.5271	TGTCTCTCTTCCTTTCCTTGCT	CCTTTTGCTTCTTTGCTTCC	Moretzsohn et al. (2005)
ID0399	AGGS2511	AGGS2511		A02	25.5374	AGAGAAGCTGGTTGGGTTGTAA	AGAACATGAGGGACACACACAT	Huang et al. (2016)
ID0400	AHTE0486	AHTE0486		A02	31.58	TGATTGGATCTCAATTCCCA	TTTGATCGCTCTCTCTTTCTTTC	Shirasawa et al. (2012a)
ID0401	AHTE0661	AHTE0661		A02	31.5849	CAAGCCTGTGACTAGAACGGA	GGCGAATGTCCAACTCATTT	Shirasawa et al. (2012a)
ID0402	AHGS2490	AHGS2490	_C1	A02	33.796	TCATGAAGGGAAAAGGACAAA	ATGAAAGGCAACCCAGAACA	Shirasawa et al. (2012b)
ID0403	AHS5781II	AHS5781	_C2	A02	34.2479	TGCAGATATTTGTCTTCTCCTGAGGAAGTAGCAGCATCTTGCGACCTCACATTTGCCATGCTTGCTGAT	NA	Shasidhar et al. (2017)
ID0404	AGGS2388	AGGS2388		A02	36.175	CAAATTTGTGGGACTGGTAGGT	CTATCATAGACAAAGGGCAGCA	Huang et al. (2016)
ID0405	AGGS1575	AGGS1575		A02	37.8967	GAAAGGCAACCCAGAACATAAA	CAAATTTGTGGGACTGGTAGGT	Huang et al. (2016)
ID0406	AHGS1677	AHGS1677	_C1	A02	39.546	TGGAGAGGGTGAGAGAGGTG	CCTAACGTTCAGGGAGGATG	Shirasawa et al. (2012b)
ID0407	499367	499367		A02	42.722	NA	NA	Shirasawa et al. (2013)
ID0408	AHS0327	AHS0327		A02	43.757	TTTTTCCTTTTTCGCCATTG	GTTTTTGGCGCAACATTTCT	Koilkonda et al. (2012)
ID0409	SEQ15C12	SEQ15C12	_C1	A02	43.841	ACAATGCAATGACCGTTGTT	TTGTTGCATGAGAACGTGAA	Ferguson et al. (2004)
ID0410	AHS5800I	AHS5800I		A02	44.3759	TGCAGAGAGATTCTTTGATGAAATGATTCATCGAGATATGTCTTCTTGGCACACCCTCATGTCTGCTTA	NA	Shasidhar et al. (2017)
ID0411	AHTE0465	AHTE0465		A02	44.9865	TGCTGGAGATTCGTACATGC	TTCGAGAAAGCCTAAGCAAGA	Shirasawa et al. (2012a)
ID0412	PM230	PM230		A02	45.369	GCATTGCTCAATGATGAATAACA	ATCTTCCACACCGCCATTT	He et al. (2003)
ID0413	AHS0519	AHS0519		A02	45.4986	CCAACCAAGAAAAATTTAGAAACA	GCTTTGCCATCAAAAATGGT	Koilkonda et al. (2012)
ID0414	498998	498998		A02	45.506	NA	NA	Shirasawa et al. (2013)
ID0415	AHS0314	AHS0314	_C1	A02	45.8189	CCACCACCTATTCGACTCGT	CTCTAGGCTTGGGAGCTTCA	Koilkonda et al. (2012)
ID0416	SEQ11H01	SEQ11H01	_C1	A02	45.8447	TTTGTGTTTAAGAAGGGGTGC	GCGGTCCAACATCCTTTTT	Ferguson et al. (2004)
ID0417	RGA18	RGA18		A02	46.0257	NA	NA	Shirasawa et al. (2013)
ID0418	GNB613	GNB613		A02	46.1271	TTTGTGACGTTTTGTTGGGA	AACGAAACGCACGGTTTTAG	Wang et al. (2013)
ID0419	AH5616	AH5616		A02	46.7267	TGCAGCATACTTAGTATTGCTAATTTAGTGTGTTTCAATTACAACAGAGCAAATTAGAGTTCCAGTTGA	NA	Shasidhar et al. (2017)
ID0420	AHS2463	AHS2463		A02	47.805	GGTAGTGTTGCCGGTGAGTT	CTCGAACGGGAGAGAGAGAA	Koilkonda et al. (2012)
ID0421	AGGS0638	AGGS0638	_C1	A02	47.8203	GGTTGGTGGCTTCTATGATTTC	CGTTCTCTCATTCGTTCATTCA	Huang et al. (2016)
ID0422	AHGS1289	AHGS1289	_C1	A02	49.352	ATGCGGCAATTGCTTCTAAT	AGAACATGAGGGACACACACA	Shirasawa et al. (2012b)
ID0423	AGGS12	AGGS12		A02	49.4127	CTTCGGCCAACTAACTATAACTCA	ATCTTCGTTCTAGACCCAATCG	NA
ID0424	AH5632	AH5632		A02	49.7044	TGCAGGTGGTAGTGTGCAGTTTTGTATATAGTGGTAGCGAGATCGGAAGAGCGGTTCAGCAGGAATGCC	NA	Shasidhar et al. (2017)
ID0425	TC42A05	TC42A05		A02	49.725	GAACATGAAGGGACACACACAT	AGAGAAGCTGGTTGGGTTGTAA	Macedo et al. (2012)
ID0426	AGGS1356	AGGS1356	_C1	A02	49.8508	TTGTTGAATGTCTCCAGAATGG	ATTCACACAACCACCCACATTA	Huang et al. (2016)
ID0427	GW105	GW105		A02	50.3271	TGAAGGGAGGAAGAGACGAAT	CCTCTGTGCGACATGACTCTAA	Budiman et al. (2006)
ID0428	AHGS1374	AHGS1374		A02	50.747	CCAGCAGTCTGGCGTTAAAT	GTAGGTGGGGTTGTTGGAGA	Shirasawa et al. (2012a)
ID0429	AHGA362480	AHGA362480		A02	51.4218	CACACCGCCATTTCTTCAC	TGCCAGCTAGGGTTAACAGC	Zhou et al. (2016)
ID0430	AHGS1354	AHGS1354		A02	51.5562	CGTTGGTAAATCCTCCGAAA	AATCGCACTCTTATCAACTCCA	Shirasawa et al. (2012a)
ID0431	IPAHM254	IPAHM254		A02	52.02	TGAAATGGTGGCTTGCAATA	TGCTGAGTCGCTCATTCTCT	Cuc et al. (2008)
ID0432	AHGA140591	AHGA140591		A02	52.046	TGCCAAATCTGTCGCTAATG	CATTGCCAACTGTTACTACCCA	Zhou et al. (2016)
ID0433	SEQ11G07	SEQ11G07	_C1	A02	52.0565	CATGTCTCCATGAGCATTTCA	TGGATGTGGACAGCATATCG	Ferguson et al. (2004)
ID0434	AHGS2144	AHGS2144	_C1	A02	52.1152	CACGGAAGGGAAAGAATGAA	CAAGATTGTGCGCTTTTGAC	Shirasawa et al. (2012b)
ID0435	SEQ2G04	SEQ2G04	_C1	A02	52.2433	TTCTTGGTTCCTTTGGCTTC	TGCTCAAGTGTCCTTATTGGTG	Ferguson et al. (2004)
ID0436	LEG213	LEG213		A02	52.2891	TTCAAAGAGGGAGGMTGTGGAACCTTC	GGCTGATAKGTTCGMCGCCTAAGCTGAG	Bertioli et al. (2009)
ID0437	AHGS1940	AHGS1940	_C1	A02	52.3777	AACTCCGCGCCTATGTTCTA	GGGAGAGGATGATGGTGGTA	Shirasawa et al. (2012b)
ID0438	GA8	GA8		A02	52.4413	TGAAGGGAGGAAGAGACGAAT	CCTCTGTGCGACATGACTCTAA	Nagy et al. (2010)
ID0439	AHM068	AHM068		A02	52.497	ATTCAGGTCGGCCTTAGCTT	AATGGATAACCAAGATCGAAAGA	Naito et al. (2008)
ID0440	PM402	PM402		A02	52.5158	CCGCCCTAAAAACTGTATTCG	CCTAAGAGTACACGCGACGA	He et al. (2005)
ID0441	PM32	PM32	_C1	A02	52.5338	AGTGTTGGGTGTGAAAGTGG	GGGACTCGGAACAGTGTTTATC	He et al. (2003)
ID0442	AHGS2240	AHGS2240	_C1	A02	52.5526	CCTGAGAGAGCGAGAGAAATG	GCGCCACTTTTTAGATTTCG	Shirasawa et al. (2012b)
ID0443	AGGS1720	AGGS1720		A02	52.5908	GAAAGATCATACCCGTCAAAGA	TTCCAAATCCTCGGATCTCTAC	Huang et al. (2016)
ID0444	AHS2070	AHS2070		A02	52.6084	GGAAAAGTGATGGTCCGCTA	TTGGAGCTATCACAAATTCACAA	Koilkonda et al. (2012)
ID0445	AGGS1635	AGGS1635	_C1	A02	52.9167	GAAGATGTCATGCGCAATAAGT	GTCACGTGGTCTTCATGTGATT	Huang et al. (2016)
ID0446	499507	499507		A02	53.0535	NA	NA	Shirasawa et al. (2013)
ID0447	AHGS1473	AHGS1473	_C1	A02	53.1854	CCCTAACCCTAATTCCCATCA	ACCGATCTCCCTTACCGATT	Shirasawa et al. (2012a)
ID0448	GNB317	GNB317	_C1	A02	53.2181	GAAAAGCTTGCAAAATCGAGA	TCCTTCCATGTTGGTGAATG	Wang et al. (2012)
ID0449	AGGS0012	AGGS0012		A02	53.3076	CTTCGGCCAACTAACTATAACTCA	ATCTTCGTTCTAGACCCAATCG	Huang et al. (2016)
ID0450	AGGS2054	AGGS2054		A02	53.8572	GAGGTTTCTCCAGTCTTAAGTGC	CACACAACACAAACACCTTTCC	Huang et al. (2016)
ID0451	TC4F12	TC4F12		A02	53.8923	GATCTTTCCGCCATTTTCTC	GGTGAATGACAGATGCTCCA	Moretzsohn et al. (2005)
ID0452	AHTE0518	AHTE0518		A02	54.0531	AAATTGAACGCAGAAGAATGTGT	AAACCAAAATAAAGATGGGCAAT	Shirasawa et al. (2012b)
ID0453	GNB380	GNB380		A02	54.4271	ACGGACCAAAAATGCTAACG	ATGGCTGTAAACGGTTCGTC	Wang et al. (2013)
ID0454	AHGS3724	AHGS3724	_C1	A02	54.6166	TCTTGCAACTCCTTGCACC	ACCAGTTCGATCATCGGTTC	Shirasawa et al. (2012b)
ID0455	HAS0236	HAS0236		A02	54.8653	GCATGGGATTAGGTCGAGAA	TTCGCAGGGAAGAAAGAATC	Zhang et al. (2012)
ID0456	AHGS1627	AHGS1627	_C1	A02	55.181	TCACGTCAAAAACACTCAAAGAA	AGGGCGTGCATCAGAAAATA	Shirasawa et al. (2012b)
ID0457	TC28B01	TC28B01		A02	55.5699	ATTTATTGCCAAATCTGTCGCT	CATTGCCAACTGTTACTACCCA	Macedo et al. (2012)
ID0458	GNB1121	GNB1121		A02	55.6022	TTTTTCACATTCAGTCATGCG	ATGCATCCCTTTTTGGTGAT	Wang et al. (2012)
ID0459	AGGS2565	AGGS2565		A02	55.7112	NA	NA	Huang et al. (2014), unpublished
ID0460	PM73	PM73	_C1	A02	55.8906	GGGACTCGGAACAGTGTTTATC	AGTGTTGGGTGTGAAAGTGG	He et al. (2003)
ID0461	AGGS2305	AGGS2305		A02	56.0271	NA	NA	Huang et al. (2014), unpublished
ID0462	AHGS1695	AHGS1695		A02	56.8221	CGTGCTGAAACTGAGCCTCT	CACACAAAGGAGCGAGAACA	Shirasawa et al. (2012a)
ID0463	PPGPSEQ1B9	PPGPSEQ1B9	_C1	A02	57.1152	CGTTCTTTGCCGTTGATTCT	AGCACGCTCGTTCTCTCATT	Ferguson et al. (2004)
ID0464	GA166	GA166		A02	57.1667	TGGTCGCAGATAGTATTTCTCCT	TGGAATTTGAATCGCACTCTT	Budiman et al. (2006)
ID0465	AHGS1183	AHGS1183	_C1	A02	57.1773	CCAAACCATTGAGAAGCGAT	GTGTTAGACGGCCAAAGAGG	Shirasawa et al. (2012b)
ID0466	GM695	GM695		A02	57.2012	TGGTCGCAGATAGTATTTCTCCT	TGGAATTTGAATCGCACTCTT	Nagy et al. (2010)
ID0467	GW182	GW182		A02	57.2271	TGGTCGCAGATAGTATTTCTCCT	TGGAATTTGAATCGCACTCTT	Budiman et al. (2006)
ID0468	AGGS0975	AGGS0975		A02	57.3087	TCTTCGCAATAAGGAAAGGTGT	GATTATGCAAAGGCAGTGGATT	Huang et al. (2016)
ID0469	AHGS2345	AHGS2345		A02	57.3212	CATGCAAAGGTGTCGCAATA	TCTTTGTGTGCACAAGCCTC	Shirasawa et al. (2012b)
ID0470	AGGS1000	AGGS1000		A02	57.5042	GTCTACTGAAATGGTGGCTTGC	TCTATTGCTGAGTCGCTCATTC	Huang et al. (2016)
ID0471	RN20C10	RN20C10	_C1	A02	57.5044	CATCTCTAAGCCGCCTCAAC	TTTGTTGTTCTTCACCTTGACC	Moretzsohn et al. (2005)
ID0472	AHGA23452	AHGA23452		A02	57.5836	TGATCATTCAACCATTTAGTCAAA	TTGTTCCAAGCCCAGAATTA	Zhou et al. (2016)
ID0473	AHTE0837	AHTE0837		A02	57.6183	GCAACACATCAAAATCAAACCA	CAAAACAATAAATTGCAAATGTCA	Shirasawa et al. (2012b)
ID0474	AHGS1495	AHGS1495		A02	57.6847	CCCTTTGATTGAAGGATGGA	GACCTAATAGATTGTTGGCGG	Shirasawa et al. (2012b)
ID0475	IPAHM406	IPAHM406	_C1	A02	57.7057	TGAAAGGGATTGGACCAAAA	TGTTGGACAGGATTTCACACA	Cuc et al. (2008)
ID0476	AHS1974	AHS1974		A02	57.8646	ATGCTGCTCCGTTTcaTACC	CTTTTCTGCGGCTGGACTAC	Koilkonda et al. (2012)
ID0477	AHGS1163	AHGS1163		A02	57.8898	CCCAAGATAAAGCCAACGAA	CAAAGCTGCGATTTGGAAGT	Shirasawa et al. (2012a)
ID0478	SEQ16C03	SEQ16C03	_C1	A02	57.9214	TGATTCGTTCAACCACCAGA	CCCTCAAACAGCAAACAATG	Ferguson et al. (2004)
ID0479	AHGS1521	AHGS1521		A02	58.0386	TCATGCGCAATAAGTATCCG	TGGTCACGTGGTCTTCATGT	Shirasawa et al. (2012b)
ID0480	AHS1691	AHS1691		A02	58.1715	TTTTTCTCCCAAAAGCTGC	TTTGTTTCTCCCATCCAAAAA	Koilkonda et al. (2012)
ID0481	ARS748	ARS748		A02	58.2271	GAAAAGCTTGCAAAATCGAGA	TCCTTCCATGTTGGTGAATG	Wang et al. (2012)
ID0482	SEQ1B09	SEQ1B09	_C1	A02	58.2692	CGTTCTTTGCCGTTGATTCT	AGCACGCTCGTTCTCTCATT	Ferguson et al. (2004)
ID0483	AHGS0655	AHGS0655		A02	58.2785	CTTTGGAAGTCTCCACCTGC	TAAGGAACCCTCCAACCCTT	Shirasawa et al. (2012a)
ID0484	AHGS1893	AHGS1893	_C1	A02	58.2805	ACGCGCAATATTTTACCGTC	CAGTGGTGGGAGTGACAGAA	Shirasawa et al. (2012b)
ID0485	RN0X615	RN0X615	_C1	A02	58.3653	GGGCATTTAAGGGACAATGG	CCCGACCCACACATTTAACATA	Moretzsohn et al. (2005)
ID0486	AHS1004	AHS1004	_C1	A02	58.3734	TTCAAACTCCCCAACCAAAC	ACCCTGATTGTTGCCTTGAC	Koilkonda et al. (2012)
ID0487	SEQ11G03	SEQ11G03		A02	58.3904	CCGCGTTGTTAAACCAGAAC	ATGGAGGATGTGAGTGGGAA	Ferguson et al. (2004)
ID0488	RM13A09	RM13A09		A02	58.6204	AAACCCACCTTTCCACTATATCAC	GGGTACATGGGAGAAATTGAAG	Proite et al. (2007)
ID0489	AHGS1781	AHGS1781		A02	58.6891	TCACTCACTCTCTCTCTCTCTCTCTC	CGCCAGGCACTCCTTTTT	Shirasawa et al. (2012b)
ID0490	AHGS3145	AHGS3145		A02	58.8723	AGAGAGAGGGAATCGTGGCT	CCGTGATGCATTACCATCAG	Shirasawa et al. (2012b)
ID0491	AHGS1772	AHGS1772		A02	58.9749	CTTTATTGGCGCCATCATCT	GGTGGCACAGCTACAACAGA	Shirasawa et al. (2012a)
ID0492	AHS1351	AHS1351	_C1	A02	59.2495	AAAACCCTCCAAAACCAACC	AGCCATAATCGCACCAATTC	Koilkonda et al. (2012)
ID0493	AHGS3751	AHGS3751		A02	59.3337	GTGTGTGTGTGCAGAGGCTT	CCGGTTTGCCTTCATTAGAA	Shirasawa et al. (2012b)
ID0494	AHGS1159	AHGS1159	_C1	A02	59.6745	CCTCATCAGAGATCGTTAACTCAA	TTCATTCCAAAAGTTGAGAGACA	Shirasawa et al. (2012b)
ID0495	AHS0888	AHS0888	_C1	A02	59.8853	AGGAAGCGGATACCACACAG	GATTAAACCGCCAACAAGGA	Koilkonda et al. (2012)
ID0496	ARS797	ARS797		A02	59.9245	TTTGTGACGTTTTGTTGGGA	AACGAAACGCACGGTTTTAG	Wang et al. (2013)
ID0497	AHGS2516	AHGS2516		A02	59.9428	TTGAAGATTGAGGATTGGTTGA	GAGCTTTGTCACCCTTCTCG	Shirasawa et al. (2012b)
ID0498	AGGS2520	AGGS2520		A02	60.0301	TCAGGTCAGTAATCAGTTATGCAG	TCAGGTTTGTAGATTCCTGGAG	Huang et al. (2016)
ID0499	AHGS1519	AHGS1519		A02	60.0669	AACAAACTCCCAACTCAGCC	AGGCGCTTCTTTAGGCATCT	Shirasawa et al. (2012b)
ID0500	TC4D2	TC4D2		A02	60.1258	AAGTTGTTCCCGTTGCACTC	AAAACACCATAAGGTGAATCAAA	Moretzsohn et al. (2005)
ID0501	AHGS1947	AHGS1947	_C1	A02	60.1956	ATCTTGGATCTTGGTGACGG	TTACCCTTTTCACACCACCC	Shirasawa et al. (2012b)
ID0502	AHTE0951	AHTE0951		A02	60.2021	TTGAATGAGGGACTAAGGACAAA	TTGACCCTTAGATGATGGAGTG	Shirasawa et al. (2012b)
ID0503	AGGS1319	AGGS1319		A02	60.267	GGAGGTGGAAGAGAAGGTGTAA	AATATGCCGACACATCTATCCA	Huang et al. (2016)
ID0504	SEQ18B11	SEQ18B11		A02	60.4552	GAAGAGGCAGAGATGATGGG	AAAATTGTGTGACCGACACG	Ferguson et al. (2004)
ID0505	AHTE0371	AHTE0371	_C1	A02	60.7646	GCTGAATCCTCTTCTGCCAC	CCAGAAACCGTTTTGCTGTAT	Shirasawa et al. (2012a)
ID0506	AGGS1404	AGGS1404		A02	60.7999	CCACACACATTAACCCTCTTCA	AGCTGCGATTTGGAAGTTATGT	Huang et al. (2016)
ID0507	AHS1992	AHS1992		A02	61.0275	CCGGTTGCTGTACTTGTTGA	GGGGTAGGAGGAGTGAGGTC	Koilkonda et al. (2012)
ID0508	LEG202	LEG202		A02	61.0822	TGAATGCTAATTTRCTCTGGCCAGG	TCAGGGTCAGAATTTGGAAACTTGTCTCCCCA	Bertioli et al. (2009)
ID0509	AHS0946	AHS0946	_C1	A02	61.1384	TCATCCAACCATAATGTAAACAGA	TGATGTGTGCTAGCTGGCTT	Koilkonda et al. (2012)
ID0510	AGGS1413	AGGS1413		A02	61.3062	GCAATTCACCTTTCCTCTGAAT	TTGCCTAGTAAGCAGAAAGCAA	Huang et al. (2016)
ID0511	LEG296	LEG296		A02	61.5048	GGAGGAACCAGCATTGAAGACCTTGCAG	AATATCTCTTTCTGRCGATAYGCRGCATTATC	Bertioli et al. (2009)
ID0512	RI1F06	RI1F06	_C1	A02	61.6342	TGTCTCTCTTCCTTTCCTTGCT	CCTTTTGCTTCTTTGCTTCC	Moretzsohn et al. (2005)
ID0513	AHGS2542	AHGS2542		A02	61.9962	TTCTCGATTCTCCGATGCTT	TCAATCTCAGCGAGAGAGGAA	Shirasawa et al. (2012b)
ID0514	TC4D02	TC4D02		A02	62.094	AAGTTGTTCCCGTTGCACTC	AAAACACCATAAGGTGAATCAAA	Moretzsohn et al. (2005)
ID0515	PPGSSEQ11G3	PPGSSEQ11G3		A02	62.276	CCGCGTTGTTAAACCAGAAC	ATGGAGGATGTGAGTGGGAA	Ferguson et al. (2004)
ID0516	AH2318	AH2318		A02	62.2845	TGCAGGATTTCTCTAAGGGATGGTAGGAATACCTTGCGAGATCGGAAGAGCGGTTCAGCAGGAATGCCG	NA	Shasidhar et al. (2017)
ID0517	AHGS3738	AHGS3738		A02	62.4958	CCTTGGCAACCAAATAACTCA	CGGGTTGCACCATTACACTT	Shirasawa et al. (2012b)
ID0518	AGGS1120	AGGS1120		A02	62.5515	CTCGAAAGAGGGAAGAAATCAG	TCCCTTCCTCTCTCCTCTATCA	Huang et al. (2016)
ID0519	AHGS1863	AHGS1863		A02	62.5534	AAGGGAGAGAGATCGAAGGC	TTTGACATGGAGAGTCTTGGG	Shirasawa et al. (2012b)
ID0520	AHGS1967	AHGS1967	_C1	A02	62.5755	TCCATCTCATCCACCTTGCT	CCAAAAGGGAGCACAATCAT	Shirasawa et al. (2012b)
ID0521	AHGS2026	AHGS2026	_C1	A02	62.6058	CGAAATTCGAAACCCACACT	GAAGATTGATGCCCTAAGCG	Shirasawa et al. (2012b)
ID0522	AHGS0266	AHGS0266		A02	62.6621	AGAGCTCGAAGAGGGAGCTT	TGATCTCCTCTGCTTGGACA	Shirasawa et al. (2012a)
ID0523	HAS1388	HAS1388		A02	63.0348	CATTCAAGATCCGACTCCGT	ACCCCTCCAGCTTCTTCACT	Zhang et al. (2012)
ID0524	AGGS679	AGGS679		A02	63.1315	CTCTCTCCCTCTCTGATGAACC	CCACCATATCCACTACCAGCTT	Chen et al. (2017)
ID0525	AHS0572	AHS0572	_C1	A02	63.174	AGGTGTGTGTGTTCCACAGc	GAGAAGTGTTGAAGGAGCGG	Koilkonda et al. (2012)
ID0526	SEQ12E03	SEQ12E03		A02	63.2019	GACCAAAACAAAATTTGGAACA	CTCACACCAATCAGTCGACAA	Ferguson et al. (2004)
ID0527	GNB1040	GNB1040	_C1	A02	63.2971	TCACTTTTGAGTGTGCCTGC	TCCATTAGTGAGAATACCCTAACAAG	Wang et al. (2013)
ID0528	AGGS1085	AGGS1085	_C1	A02	63.4531	AGGATCCGGCAAGAATAAGAAT	TCACACACCTCATCACACACTG	Huang et al. (2016)
ID0529	AHGS2502	AHGS2502		A02	63.7162	GGTCACCTGGACTTGCTTGT	AAAACAACAGCTCTCATTGGG	Shirasawa et al. (2012b)
ID0530	AHS0626	AHS0626	_C2	A02	63.718	TTCATCACCATCACCCTCCT	CCGAACTGAAACCGTTTGTT	Koilkonda et al. (2012)
ID0531	ARS741	ARS741	_C1	A02	63.7219	TGGACATTTTAGTCTCCAAAAACA	TCTTAACGCAAACCAACTTGAA	Wang et al. (2013)
ID0532	AH573	AH573		A02	63.7595	TCTCTGTGACCAACCACATCCA	AACACATGCAATCCCAACAACC	Moretzsohn et al. (2004)
ID0533	AHGS1300	AHGS1300		A02	64.2646	TTGAATTGGGCTTGTCACTG	GAGGCAAGGTGGTGGTGTAG	Shirasawa et al. (2012b)
ID0534	AHGS2283	AHGS2283	_C2	A02	64.3636	AATCGACGGTAATTGTTGGC	AGTGGCAATGGTGACCTCTC	Shirasawa et al. (2012b)
ID0535	AHGS1517	AHGS1517		A02	64.413	AGCCACAAGCTTAGCCTCAA	ATGTGCATCAGACCACCAAA	Shirasawa et al. (2012b)
ID0536	AGGS1230	AGGS1230		A02	64.6372	ACATCTCCTTCACCGGTATCAT	GCATTCGAATTCGTCTATAAGG	Huang et al. (2016)
ID0537	AHGS2246	AHGS2246		A02	64.8299	GGGATGTGAGTGGAAGTGGT	GTCGCTTCGCTTGGTCTATC	Shirasawa et al. (2012b)
ID0538	AH5405	AH5405		A02	65.0679	TGCAGAAAAACCAAGGTCTGTATTTTGTTAACATACATTCCTATGACATAATTTTTTCTATCAATCATT	NA	Shasidhar et al. (2017)
ID0539	AHGS2732	AHGS2732	_C1	A02	65.071	ACAAAGGGTCTCCACCACTG	CCTAAGCAGTCAAACGGAGG	Shirasawa et al. (2012b)
ID0540	AHGS0648	AHGS0648	_C1	A02	65.1211	CCTTTCTCCTACCGAGTCCC	TCATGCATGCCTATTTCCAA	Shirasawa et al. (2012b)
ID0541	AHGS1410	AHGS1410	_C1	A02	65.3313	TGTTTTTCATGTTATGTTTGCTGTT	ACACGCCTACATGGCCTTAC	Shirasawa et al. (2012b)
ID0542	AHS1420	AHS1420		A02	65.6909	ATGATGCCTTCTCGCTGTTT	TCCTCACAGCATCCCTCTCT	Koilkonda et al. (2012)
ID0543	AGGS1566	AGGS1566		A02	65.7407	TTGCAGGTCGGGACTAGTATTT	ACACACACACACACACACACAC	Huang et al. (2016)
ID0544	AGGS1592	AGGS1592	_C1	A02	65.8534	GGGAGAGCAGAGATTGAAGAAG	TAGTTGCAAGCTGTCATTAGGC	Huang et al. (2016)
ID0545	AHGS2340	AHGS2340		A02	65.9706	AGTTGGATGACGAGAGGGTG	TAATTTTGGCGGGGTTTACA	Shirasawa et al. (2012b)
ID0546	ARS808	ARS808		A02	66.2098	TCTGTTTGGCCGTTGAAAA	TCCAATCGTTCAATCACGTC	Wang et al. (2012)
ID0547	AHGS2441	AHGS2441		A02	66.3269	CTTATCCCCCTCCTCCAGTC	TGGTTGCTGAGGCTAGGAGT	Shirasawa et al. (2012b)
ID0548	AHGS2733	AHGS2733		A02	66.54	TTATATGCCATCCCCACCAT	TAACACTGCCACCCATCTCA	Shirasawa et al. (2012b)
ID0549	TC1A08	TC1A08	_C1	A02	66.6907	AAGGGGTTAAGGGCATGACT	CCACAAATGGGTCGTCGAT	Moretzsohn et al. (2005)
ID0550	AGGS0980	AGGS0980		A02	66.8383	CATGCCTACTTACTACCGTCGAG	CGGCAGTGACAAGTTCTTCTAT	Huang et al. (2016)
ID0551	AHS0040	AHS0040		A02	66.9359	GGCGCTTATTCCTCACACAT	CATACACGAGCATTCGGTTG	Koilkonda et al. (2012)
ID0552	AHGS1487	AHGS1487		A02	67.2573	GGCGTACTGAAAATTGGGTC	AATGACAAGCAAGAGCGATG	Shirasawa et al. (2012b)
ID0553	AHGS2536	AHGS2536	_C1	A02	67.4728	TATGTGGCCGTTTGTTTTGA	GAGTGGAGTTGCCAAAGGAG	Shirasawa et al. (2012b)
ID0554	IPAHM283	IPAHM283		A02	67.6611	GAAGACAAACCCCTCTGCTG	TCGGATAGCATGGATGTGAA	Cuc et al. (2008)
ID0555	AHGS1906	AHGS1906	_C1	A02	67.7407	TTTCCCAAACACAGAGGGTC	TTGGTTTGATTGCGTTACCA	Shirasawa et al. (2012b)
ID0556	AHGS1360	AHGS1360	_C1	A02	67.9658	CAAAAACGGCGAAAACAAAT	TCCTGTTGAAACGCATACCA	Shirasawa et al. (2012b)
ID0557	AHGS0672	AHGS0672		A02	68.1023	TGCCCATTCTTAAACTTCCG	AAAAAGCATCCCAATGAAGC	Shirasawa et al. (2012b)
ID0558	AHGS3159	AHGS3159		A02	68.268	GGTGAGTGAGAAGGAAGCGA	CCTTTTATCTAGGGCACCCC	Shirasawa et al. (2012b)
ID0559	TC1E01A	TC1E01A		A02	68.3012	CAGCAAAGAGTCGTCAGTCG	GAAAGTTCACTTGAGCAAATTCA	NA
ID0560	AHGS1463	AHGS1463		A02	68.6468	CAAACGATAAAAGGGGCGTA	GGTGACAACAGACGATGGTG	Shirasawa et al. (2012b)
ID0561	AHS0670	AHS0670		A02	68.8274	ACCACAAAACCCTAGCTCCC	GCGTCTCAATTAACCGCTTC	Koilkonda et al. (2012)
ID0562	AHGS0426	AHGS0426		A02	69.3047	CTACCGTCGAGTCACCCATT	CTTCGACACCGACAACACTG	Shirasawa et al. (2012a)
ID0563	AGGS1168	AGGS1168		A02	69.3608	TCAAAGCACTTGAAGCTGACAT	CCAAACCATAATAACCCACTTG	Chen et al. (2017)
ID0564	RM2H10	RM2H10		A02	70.722	AAAGTGGGAGCACAAGAAACAT	TAAAGCATTGGGAGAGAACCAT	Proite et al. (2007)
ID0565	PPGPSEQ11G3	PPGPSEQ11G3		A02	72.6633	CCGCGTTGTTAAACCAGAAC	ATGGAGGATGTGAGTGGGAA	Ferguson et al. (2004)
ID0566	AGGS1472	AGGS1472		A02	72.8638	GAGTTACCGCTGTTGAGGTCTT	GCTCTGACGAACTCCAACAATA	Chen et al. (2017)
ID0567	AHGS3225	AHGS3225		A02	74.5406	CTGGAACTGATGATGAAAAGGA	AGCAAAAACCACAGTTAACGA	Shirasawa et al. (2012b)
ID0568	AH5612	AH5612		A02	74.6849	TGCAGAAAACCAGCATACATTCTCTTATTCCTTTTAATTCAGTGCATGTTAAAATGCATATCATTTTGA	NA	Shasidhar et al. (2017)
ID0569	AHGA362472	AHGA362472		A02	75.0568	GCAGCATCGCTTACTTGACA	TTGAGAGGAAGAAGGTTTTGAGA	Chen et al. (2017)
ID0570	SEQ14F04	SEQ14F04	_C1	A02	76.7432	ACGTTTAGTTGCTTGCGTGA	TGAATTCAAAGGAAAATGAAAAA	Ferguson et al. (2004)
ID0571	AHS5711I	AHS5711I		A02	77.7134	TGCAGCACGGACTAGCTCTGCTGCCATGACTAAAGACAAAATTGTAGAAAGTTTTAGCAATACATATAG	NA	Shasidhar et al. (2017)
ID0572	AGGS1954	AGGS1954	_C2	A02	79.6556	TCACCCGTATAACGGTTTAGTG	CGGTAGCTTTAACGGATGAGAT	Huang et al. (2016)
ID0573	AHS2625	AHS2625		A02	79.825	TGTTATTGGAGCTGCTGTCG	AATGACAATGTCTCCCTCCG	Koilkonda et al. (2012)
ID0574	AGGS638	AGGS638	_C1	A02	82.1378	GGTTGGTGGCTTCTATGATTTC	CGTTCTCTCATTCGTTCATTCA	Chen et al. (2017)
ID0575	AHGS1103	AHGS1103		A02	82.5468	ACTAGAAGCAGGGAAGCACG	CTTTCTCCACCACCACCACT	Shirasawa et al. (2012b)
ID0576	AHGA362499	AHGA362499		A02	84.0048	GTTGCTCCTGCTACTCAGCC	AAAATTGAGGCACGAATTGC	Chen et al. (2017)
ID0577	AH2329	AH2329		A02	84.0905	TGCAGAGCACAAGGAGCAACTGCAACTGCAAAAGCAAAATGATATGATTCCTGAAGAGCAGGAAAGACC	NA	Shasidhar et al. (2017)
ID0578	AHGS0460	AHGS0460		A02	85.8806	GAAAAACTGTGAAGGGCAGC	TTCCTCTCTCATCACCACCC	Shirasawa et al. (2012a)
ID0579	SEQ15D02	SEQ15D02		A02	86.8476	TATATTGTCCTGCAAGCCCG	TTTTGGCTACCTTTGCTGCT	Ferguson et al. (2004)
ID0580	AHS1008	AHS1008	_C1	A02	88.8556	CCACTTCGACATCACCAGTC	AGGTAGGGGCGCTTTTCTAA	Koilkonda et al. (2012)
ID0581	AHTE0537	AHTE0537	_C1	A02	90.3766	GCATGTTTAAGCGGGTGATT	TGATTTTCATACGCTGTTGACT	Shirasawa et al. (2012b)
ID0582	LEG146	LEG146		A02	90.8956	AAATTGAATTTGTCACTTAGAATGTGTCTTGATAT	TAAGACTAGTCTCAGCCTCTCAGGTTG	Bertioli et al. (2009)
ID0583	PPGSSEQ11H1	PPGSSEQ11H1	_C1	A02	92.2258	GCTATAAGCGGGTACTTTCTCTTT	TTCCAGTTATTGTTTTCATCACC	Chen et al. (2017)
ID0584	AHS1949	AHS1949	_C1	A02	92.4386	TCAACAATTTCAGCAGCACC	GGAGTGAAAGCAGCACTTCC	Koilkonda et al. (2012)
ID0585	AHS4814I	AHS4814I		A02	92.5588	TGCAGCAGTGGCAATCACAACAACGGACCTTGTTAGCAAAAGCGTGGCAATTGAGACTCTGGTATCACT	NA	Shasidhar et al. (2017)
ID0586	PPGPSEQ11H1	PPGPSEQ11H1	_C1	A02	92.8646	TTTGTGTTTAAGAAGGGGTGC	GCGGTCCAACATCCTTTTT	Ferguson et al. (2004)
ID0587	AH2298	AH2298		A02	92.8768	TGCAGAAGAAGACAAATTATGTTAAAAACCTTAATCATAGCATTTAATTTCTTGTGCCATACATAGGAT	NA	Shasidhar et al. (2017)
ID0588	AHGS1179	AHGS1179		A02	93.6886	CACCAACTTGTGTGTAGCAGA	CCACACACACACAAAGGGTT	Shirasawa et al. (2012b)
ID0589	TC1E01	TC1E01	_C1	A02	95.4936	CAGCAAAGAGTCGTCAGTCG	GAAAGTTCACTTGAGCAAATTCA	Moretzsohn et al. (2005)
ID0590	AHGS1825	AHGS1825		A02	96.1366	AACGGAAGGCTTTGGATCTT	AAATGCGTCGTTTAGGCAAC	Shirasawa et al. (2012b)
ID0591	AH3286	AH3286		A02	96.8663	TGCAGCAAATAACTATGGGAGAAACGGGTTTTGCCTCACTAATGAAATACCCAGACCACTTTAATTTTG	NA	Shasidhar et al. (2017)
ID0592	AG39	AG39	_C1	A02	96.9936	NA	NA	Moretzsohn et al. (2009)
ID0593	AGGS1608	AGGS1608		A02	99.0058	CGCCATCTCTATTCAACGAAA	TCCACCACCACCACTATTATGA	Chen et al. (2017)
ID0594	AH5513	AH5513		A02	100.555	TGCAGGTCTAGAGCTTGATGATATTGATCTTTTTGAAATAAATGAGGTACTATAATTGTCACTATGGAT	NA	Shasidhar et al. (2017)
ID0595	AH5577	AH5577		A02	101.173	TGCAGCACCACCGAACCACCTCTTCGCACATGTTTTCCATCGCTGACGTCAACTCTGGTCAGCGAGATC	NA	Shasidhar et al. (2017)
ID0596	AH3886	AH3886		A02	102.876	TGCAGATTATTCTCATGCAAAGTTGATGAAGGAATATAATGATGATGATGATGATGATGATGAACAGGT	NA	Shasidhar et al. (2017)
ID0597	SEQ2F05	SEQ2F05	_C1	A02	103.04	TGACCAAAGTGATGAAGGGA	AAGTTGTTTGTACATCTGTCATCG	Ferguson et al. (2004)
ID0598	RI2A06	RI2A06	_C1	A02	104.709	TTCCTAAACTGGAAGCGTGTTC	CAAGAGCTTTCTTCTGCCATTC	Moretzsohn et al. (2005)
ID0599	AH4264	AH4264		A02	106.437	TGCAGATGAATAATTTATATAGGATTTATTTTTTCTTTGTTTAATTTTTCTAGTCTCTTTAGAATGTAG	NA	Shasidhar et al. (2017)
ID0600	AH6665	AH6665		A02	107.228	TGCAGTCCGTTCGAGCCTTCAATCCCATCATCTTCCGCCCTCTCATTTTTACAGCTAGGGTTGCTTCTC	NA	Shasidhar et al. (2017)
ID0601	AH4992	AH4992		A02	119.182	TGCAGTGAGCATTGCAGGGAAGTTTCTAATCACAATAATTTCATCAACATAGATTAGAATATAGGTAAG	NA	Shasidhar et al. (2017)
ID0602	AH5546	AH5546		A02	123.007	TGCAGCATGTCATCCTCCGATTTACCAGTGCTTTTGCGAGAAGCTATGATTCTTGCAAAGATTTCAGCA	NA	Shasidhar et al. (2017)
ID0603	AHS5971II	AHS5971	_C2	A02	125.991	TGCAGCAACTTCTTCTATTTGAAAGATGTAGTTCTTGTAAGTCTCTTAAAGTCCCTAACTGTTGTTGTA	NA	Shasidhar et al. (2017)
ID0604	AH5559	AH5559		A02	126.092	TGCAGGTATTTGTTCTCCATGCCCCTTGTTGGCATTTTAACACCAATGTTATGTTAAATGGCTGTGTAA	NA	Shasidhar et al. (2017)
ID0605	AHS5493II	AHS5493	_C2	A02	127.017	TGCAGCAGAGATGCACACAATAATGATTTTAAGGAGAGAGATCAATTGGTAAAGAAAACTGCCGAGACA	NA	Shasidhar et al. (2017)
ID0606	AHS5971I	AHS5971	_C1	A02	132.005	TGCAGCAACTTCTTCTATTTGAAAGATGTAGTTCTTGTAAGTCTCTTAAAGTCCCTAACTGTTGTTGTA	NA	Shasidhar et al. (2017)
ID0607	AH2537	AH2537		A02	144.407	TGCAGAAAAGCGGGAAATCATGAAGGAAGAGATGATTGGCAAGTTTCTGTTATCATCTTTATCTTGGAT	NA	Shasidhar et al. (2017)
ID0608	AH4951	AH4951		A02	153.761	TGCAGGACTTGACCCTTTCAAGTAATGCTTTCCTAGTTACAGAGATTGAAAAATTCAGAATCATTTATT	NA	Shasidhar et al. (2017)
ID0609	AH5600	AH5600		A02	158.349	TGCAGTTGGAGTCGGAGAAGGCATGTCGAAGAAGGGAGAAGATGGAGGAAATCGAATCGAAGATTAAGG	NA	Shasidhar et al. (2017)
ID0610	AH5683	AH5683		A02	162.248	TGCAGTCCCAGCATCCTCAATATAGCGTGATCGGAAGAGCGGTTCAGCAGGAATGCCGAGACCGATCTC	NA	Shasidhar et al. (2017)
ID0611	AHS5872II	AHS5872II		A02	162.968	TGCAGCAAGTTCAAGACTCCAGCAATTGATTTTCTACCTGTTCTTCATCCCTAATTCGGGAAATGATTT	NA	Shasidhar et al. (2017)
ID0612	AH6359	AH6359		A02	169.36	TGCAGATTGAACATTCCCAATTGCAATGCTGATCAGTTTGATGTACTTCATGGTATGTATAATCCATCT	NA	Shasidhar et al. (2017)
ID0613	AH5580	AH5580		A02	169.397	TGCAGTGTCTCTAATTATTGTCAATTGCGTGATCGGAAGAGCGGTTCAGCAGGAATGCCGAGACCGATC	NA	Shasidhar et al. (2017)
ID0614	AHS6437I	AHS6437I		A02	171.645	TGCAGAATGAAAATAAACAAAAAACAATAGAATAGCTTATCATACACAAAGTGGTCACAAGACAAAACG	NA	Shasidhar et al. (2017)
ID0615	AH5188	AH5188		A02	173.529	TGCAGCATCCCCAGCGGCTCCTCCCTTCTCTGCCCTGGGTTTCACTGCTACCAGGAGAACCATCAGCGT	NA	Shasidhar et al. (2017)
ID0616	AH4907	AH4907		A02	173.779	TGCAGCTTTCTGACCAACTTCTACGTTTTTATGGATTCTTGCTGCTCCAAGAAGCGAGATCGGAAGAGC	NA	Shasidhar et al. (2017)
ID0617	AH5548	AH5548		A02	178.36	TGCAGGAGAGGATGGAGGACGCATCGGCATTTGTTCATCATGTGGCCTCCGGGAATGAAATTTCGCGAA	NA	Shasidhar et al. (2017)
ID0618	AH2619	AH2619		A02	180.457	TGCAGAATAATATATCCTTACCAGCTTACGGATTTTGTAGTTCTATGACCACCTTGAACACTAGTTTGA	NA	Shasidhar et al. (2017)
ID0619	AH3620	AH3620		A02	182.297	TGCAGATTATCAAAAAGAGAAGAATGTAAGGATTTTGCATACTGATTCACCACCATAGGCAATTAATAC	NA	Shasidhar et al. (2017)
ID0620	AH5514	AH5514		A02	185.404	TGCAGCCCATTGTGGCCTCCAAGAGCCTAAGTAAGAATGCAAGCTCATGTGCCTAATCAATAAGACACG	NA	Shasidhar et al. (2017)
ID0621	AHS4487I	AHS4487I		A02	185.52	TGCAGCGTCGCCGTTCAACCTCGTCCCGCCGCGTCTCCATGGTCGCCGTTGCTGCGAGCTCGCCACCGT	NA	Shasidhar et al. (2017)
ID0622	AH5329	AH5329		A02	187.643	TGCAGTGTTATATTGTTCATATTGTTTTATTTTTTTATTGTAAACTTTCATTTTGGGAACATATTGCTT	NA	Shasidhar et al. (2017)
ID0623	AH5507	AH5507		A02	187.741	TGCAGGGAACTGGTTTGATCTCTTCAATGTCTCAAATTCAGTGAGTGCTGAATCAGGAAAGTATGTTAC	NA	Shasidhar et al. (2017)
ID0624	AH5719	AH5719		A02	191.775	TGCAGAGAGATACAAGGATATGGTGGACTTCATGAAGACTCTAGTCCTTTCGATCACTCCAGCTGACGA	NA	Shasidhar et al. (2017)
ID0625	AH6224	AH6224		A02	194.508	TGCAGTTATTTTCCGATCTGCCGTGATCAATGCTGGCTACCGCATATCCGGAACACATGTTAATCCACT	NA	Shasidhar et al. (2017)
ID0626	AH5504	AH5504		A02	199.784	TGCAGGAAAATCAAATAATTACGAAACTGCGACTGCAATAACTACATATTTCTTTACTGCGAGATCGGA	NA	Shasidhar et al. (2017)
ID0627	AH5314	AH5314		A02	210.381	TGCAGAATCCATAAATTAATTATAGAAGTGCCAGTAGATAAATGAAAAAGGAAAGAAAGTCAACAAAAT	NA	Shasidhar et al. (2017)
ID0628	AH6437	AH6437		A02	212.126	TGCAGAATGAAAATAAACAAAAAACAATAGAATAGCTTATCATACACAAAGTGGTCACAAGACAAAACG	NA	Shasidhar et al. (2017)
ID0629	AHS5941I	AHS5941I		A02	214.839	TGCAGAACAAGTTACATTACTCTAGAGAAAATTGCATACAGTAGTCAAGTTTAATTATACTGACATTTT	NA	Shasidhar et al. (2017)
ID0630	AHS5812II	AHS5812II		A02	219.977	TGCAGCAACAAGTCGTGACTATGGCATTCTCAGAATTCAAAAGAAATAGAATCCATTAACAAGACCTTA	NA	Shasidhar et al. (2017)
ID0631	TC3E05	TC3E02	_C6	A03	0	TGAAAGATAGGTTTCGGTGGA	CAAACCGAAGGAGGAACTTG	Moretzsohn et al. (2005)
ID0632	TC40A02	TC40A02		A03	0.493773	NA	NA	Macedo et al. (2012)
ID0633	AGGS2281	AGGS2281		A03	3.61919	TGATTTGTGTGATTGGACCTTG	GCTCAATCATTACCAAGCATCA	Huang et al. (2016)
ID0634	TC3E02	TC3E02	_C1	A03	3.70761	TGAAAGATAGGTTTCGGTGGA	CAAACCGAAGGAGGAACTTG	Moretzsohn et al. (2005)
ID0635	SEQ4F10	SEQ4F10	_C1	A03	4.83644	TGCGAAACCCCTAACTGACT	TCTATGTTGCTGCCGTTGAC	Ferguson et al. (2004)
ID0636	AHGS1511	AHGS1511	_C1	A03	5.73828	TGCATTGATTTGTGTGATTGG	GCAGCCCAAAGTAATGAAGC	Shirasawa et al. (2012b)
ID0637	AHGS1714	AHGS1714		A03	5.90844	GCCTCTTCCACTTCATCTGC	TTCTGCGGTCCTCGTAGAGT	Shirasawa et al. (2012b)
ID0638	AHGS0291	AHGS0291	_C1	A03	5.94361	TGAAAGATAGGTTTCGGTGGA	ATGTGTCCAAACCGAAGGAG	Shirasawa et al. (2012b)
ID0639	AHGS2058	AHGS2058	_C1	A03	9.53211	GGAACACCTGAGCCATGAAT	TGCAGCATGGATTCAGAAAA	Shirasawa et al. (2012b)
ID0640	SEQ17E03	SEQ17E03	_C1	A03	10.4364	TTTCCTTTCAACCCTTCGTG	AATGAGACCAGCCAAAATGC	Ferguson et al. (2004)
ID0641	AHTE0634	AHTE0634		A03	12.4389	GCAAAGCACATGAAGAAGCA	TCCACAAGCACAAACACAAAG	Shirasawa et al. (2012b)
ID0642	AHGS3678	AHGS3678	_C1	A03	17.5706	GTTGAGGGCATCTCTCTTGC	GTAGGCGTGAAGGACGGATA	Shirasawa et al. (2012b)
ID0643	LEC1	LEC1	_C1	A03	17.9795	CAAGCATCAACAACAACGA	GTCCGACCACATACAAGAGTT	Hopkins et al. (1999)
ID0644	AGGS0052	AGGS0052		A03	19.9487	TTCAAATTACGCGACTTCTCCT	AATGTTGGTGTTGTTGGTGATG	Huang et al. (2016)
ID0645	AHS0646	AHS0646		A03	22.629	ACAGCCTCGGCTAACTGAAA	GAACAGCTTGGGTGGAAGAA	Koilkonda et al. (2012)
ID0646	AH4923	AH4923		A03	23.8347	TGCAGGAATTAGTACTTTTTGGTTGTGATGAACTTGAGTCTCTTTCAGAGAATGTGTTGCAAGGTCTGA	NA	Shasidhar et al. (2017)
ID0647	PPGSSEQ9H8	PPGSSEQ9H8		A03	24.3193	CTGGATACATCGACGCTGAG	GCGGTCCAATACTAACAAAATC	Ferguson et al. (2004)
ID0648	AHS3165	AHS3165		A03	25.6474	CATTCGATTGGAAGCCACTT	TTGTCGTAGGTGATGTTTTATTCA	Koilkonda et al. (2012)
ID0649	SEQ9H08	SEQ9H08	_C1	A03	29.5589	CTGGATACATCGACGCTGAG	GCGGTCCAATACTAACAAAATC	Ferguson et al. (2004)
ID0650	AH4892	AH4892		A03	30.6985	TGCAGCATGTTAATACTTGATGCATTGATGTGGTATAGTCGTTTAAGTGAGATGTGGTTCATTGATATG	NA	Shasidhar et al. (2017)
ID0651	TC1E6	TC1E6		A03	31.7751	ACCGTTACGAACGCTTTGTC	TCCCTCTCATACGACACCCT	Moretzsohn et al. (2005)
ID0652	AHTE0050	AHTE0050		A03	34.9513	TTGAATGGGCTCAATTCCTT	CAAATGTTTCAAGTTCTCTCCTCA	Shirasawa et al. (2012a)
ID0653	AGGS2468	AGGS2468		A03	35.0917	GGATCTGATCTGTGGAATGTGA	AAACTCACAACGAGCTCAAACC	Huang et al. (2016)
ID0654	SEQ3D09	SEQ3D09		A03	39.6768	TTCACCCGTACAAACCAGTG	CCTCGGCAGATCTGGAGTAA	Ferguson et al. (2004)
ID0655	AHGS2025	AHGS2025		A03	40.6555	AATGTGGCGTTCTTCTTCGT	TCCTATCCGTTATCCCCCTC	Shirasawa et al. (2012b)
ID0656	AGGS1655	AGGS1655		A03	40.9319	CGCAGAGAAGAAGAGAAGGAGA	TCAGCAACCAACAGAAAGCATA	Huang et al. (2016)
ID0657	AHGS2185	AHGS2185	_C1	A03	41.5268	TGCTTTCCCGTTACTTTTGG	CTGAAGGGTATGGTACAACCG	Shirasawa et al. (2012b)
ID0658	AGGS0977	AGGS0977	_C1	A03	41.8549	GTGTTTGATTGAGCCTTTGTCA	ACACGCACGAGATACATAGTGG	Huang et al. (2016)
ID0659	AHS0950	AHS0950		A03	42.0121	TCATGGGTACTTGTTCAATATTCC	AAGTTTCAGCTCTTGCAGGG	Koilkonda et al. (2012)
ID0660	AGGS0066	AGGS0066		A03	42.0536	AGAGTGAGGGCACAAGAAGAAG	GAATTGGAATTGAAGCCATGAG	Huang et al. (2016)
ID0661	AHGA54444	AHGA54444		A03	42.2374	TCTCAAGGAACAAAGTGGGG	AGACGCAACTCGTAAGCACA	Zhou et al. (2016)
ID0662	TC11F12	TC11F12	_C1	A03	42.244	TGAGTCTGTGGAAGAATAAGAGAAG	TGAGTCTATCGCCGCCTAC	Moretzsohn et al. (2005)
ID0663	TC1E06	TC1E06	_C1	A03	42.4833	ACCGTTACGAACGCTTTGTC	TCCCTCTCATACGACACCCT	Moretzsohn et al. (2005)
ID0664	AHS0048	AHS0048	_C1	A03	42.5835	CACCACCACCCACAAACCTA	TGATTAAGCTGATCCACCGA	Koilkonda et al. (2012)
ID0665	AHGA54445	AHGA54445		A03	43.0591	TGAGGAAAACTGCGTGACTG	CCCCTTCTTCTTCCTCCTCA	Zhou et al. (2016)
ID0666	AG140	AG140	_C1	A03	43.1475	NA	NA	Moretzsohn et al. (2009)
ID0667	SEQ18G09	SEQ18G09	_C1	A03	43.2778	ATATCAGCGCCAATGACTCC	TCGCTCCTGGCACCTATATC	Ferguson et al. (2004)
ID0668	AGGS1139	AGGS1139		A03	43.3893	CAGAACACCAAAGCAGTTGAAG	TGGATCCAAACCCTATCGTATC	Huang et al. (2016)
ID0669	AHS0367	AHS0367		A03	43.6112	GGGCTGAACAAGAATTTGGA	TCCAGCACAAAATGAATGGA	Koilkonda et al. (2012)
ID0670	AH6235	AH6235		A03	43.9706	TGCAGGATTTACAAATAATATTCAAGGTGTTATTACATTTCGTGTATATACACCAGATTCTGAACTCAA	NA	Shasidhar et al. (2017)
ID0671	AHS2053	AHS2053		A03	44.0421	TTCCTTccaGGCCTTCTTCT	GCTCCCTGTGGAAGGTAACA	Koilkonda et al. (2012)
ID0672	RN10F09	RN10F09	_C1	A03	44.5291	CCATCCAGAAAAGCGAAATC	CAATGAAGAAGAATCCGAAACC	Moretzsohn et al. (2005)
ID0673	AHGS2482	AHGS2482		A03	45.5514	GGGAAGAGAAAGGGTTTTCG	ACTGAACCTCCACCGTCATC	Shirasawa et al. (2012b)
ID0674	AHS1891	AHS1891		A03	45.5676	ACCTTTCTCCTTCTCTCCGC	ACATGGAGCCACCTTGTAGG	Koilkonda et al. (2012)
ID0675	AY232826	AY232826		A03	45.7567	TGAGTGATTTTTGGTGTTTGTAGA	GGTGAAAAATCGGAAAGATTCA	Shirasawa et al. (2012a)
ID0676	AHGS1838	AHGS1838	_C1	A03	46.0336	CCATAAGGTGGGTTGGTTGT	GCATGAGACTCACCCTGGAG	Shirasawa et al. (2012b)
ID0677	SEQ13A04	SEQ13A04		A03	46.0422	TCCACAGCAAACCCAAAAAT	AAAATCCCCTGAGAGCCATT	Ferguson et al. (2004)
ID0678	AHGS2209	AHGS2209		A03	46.0497	TTCCTAACAACACATGGTATGAAA	TCACTTATCCAATTTGTCAAACA	Shirasawa et al. (2012b)
ID0679	AGGS2364	AGGS2364		A03	46.9399	GCCCTAAATTTGTACCACGAAC	AACCTCTCCAAAGAAGGAGGAG	Huang et al. (2016)
ID0680	SEQ13E06	SEQ13E06		A03	47.0721	TGGCAATTTATTGATGCAGG	GTCACGTAATTGGATGCACG	Ferguson et al. (2004)
ID0681	AHGS2286	AHGS2286		A03	47.1017	CGTCCATCGTCACCTCTTCT	ACCACGTGTCTGTGTTGCTC	Shirasawa et al. (2012b)
ID0682	AHGS1854	AHGS1854	_C2	A03	47.1091	CACACACACACACACACTCTCTC	TCCAGGATCAGCTTCAACAA	Shirasawa et al. (2012b)
ID0683	LEG33	LEG33	_C1	A03	47.8574	GACCCATTTGGTGCACCTACC	CTGTTTCGCAGAAGCAACCTTTG	Bertioli et al. (2009)
ID0684	GM2691	GM2691		A03	48.0506	NA	NA	Shirasawa et al. (2013)
ID0685	AHGS1637	AHGS1637	_C1	A03	48.2597	TGTTAGGGTTTAGCTAAGGGCA	CCTGCCTCCTTTCTGCAATA	Shirasawa et al. (2012b)
ID0686	PM238	PM238	_C1	A03	48.6506	CTCTCCTCTGCTCTGCACTG	ACAAGAACATGGGGATGAAGA	He et al. (2003)
ID0687	AHGS1492	AHGS1492	_C1	A03	48.894	GCATAGCAAAATCGGAGGAA	AAGGTCCATCAGCAACCAAC	Shirasawa et al. (2012b)
ID0688	AGGS1167	AGGS1167	_C1	A03	49.1831	TTCCATCTACCTCGCAGAAAGT	TTACCCTTTCCCTCTCTGCTTT	Huang et al. (2016)
ID0689	TC22G05	TC22G05	_C1	A03	49.2472	TATACTCTGATTTTCCCGCCAT	GAGCCATTCGATTAAGCTGTG	Macedo et al. (2012)
ID0690	AHGS1312	AHGS1312	_C1	A03	49.3354	AAGCCCCAATGTTTTCACAG	TGATATCAATCCACACGATGG	Shirasawa et al. (2012b)
ID0691	TC11E04	TC11E04		A03	49.5459	ACGACACCCTGAAATCAAGTTT	CCGAAGGCACCAAAAAGTAT	Moretzsohn et al. (2005)
ID0692	AHS0528	AHS0528		A03	49.6322	GATGCTTCCCTCATTACCCA	AAGAGTTCCGAGCTTCACCA	Koilkonda et al. (2012)
ID0693	AHGS3171	AHGS3171	_C1	A03	50.0187	TGATATATTAAAGCATGCAACTAACAA	CCAAAGATGGAGCCATATGAA	Shirasawa et al. (2012b)
ID0694	AGGS1665	AGGS1665		A03	50.1413	CCACCCTCTTGACTTGGTACTC	TGTTGAGATGGATGGGTAGTCA	Huang et al. (2016)
ID0695	AHGS2287	AHGS2287		A03	50.4167	AATGGAAGAGGGAAATTGGC	CGTTGCCATCCCTTTTAACT	Shirasawa et al. (2012b)
ID0696	AHS2228	AHS2228	_C1	A03	50.595	CCACCATTTTGGTGCTCTCT	AGGTGGAGTTGGAGTTGGTG	Koilkonda et al. (2012)
ID0697	AHGS1183	AHGS1183	_C2	A03	50.6101	CCAAACCATTGAGAAGCGAT	GTGTTAGACGGCCAAAGAGG	Shirasawa et al. (2012b)
ID0698	TC39C01	TC39C01		A03	51.0083	AGGCGCGGTGATAGAAAAC	GTTTTGCTGTTCGTCCCTAAAC	Macedo et al. (2012)
ID0699	AHGS1727	AHGS1727	_C1	A03	51.0353	ACCATCATCATGGCTGGTTG	TTCAGCTCAACAGTCGCATT	Shirasawa et al. (2012b)
ID0700	AHGS0235	AHGS0235		A03	51.0821	GTGTGTGCAGGTATGGTTGG	GGGAATGGAATCTCTGTTGG	Shirasawa et al. (2012b)
ID0701	TC2C07	TC2C07		A03	51.1893	CACCACACTCCCAAGGTTTT	TCAAGAACGGCTCCAGAGTT	Moretzsohn et al. (2005)
ID0702	AGGS0986	AGGS0986		A03	51.3869	CTAAAGTCAGGTTCCGCTACCA	AAGCACTTCCGAGTAAGTCGTC	Huang et al. (2016)
ID0703	AHGS2297	AHGS2297	_C1	A03	51.4247	TTCACAAAGATCAGCATTAGCA	GTTGAGGAGCTTCTTGACCG	Shirasawa et al. (2012b)
ID0704	AHSW	AHSW		A03	51.8422	CCAGGGCCTACAAAGTACGA	CCATGCAATTTCAAACATCG	Liu et al. (2013)
ID0705	AD90H24	AD90H24		A03	51.915	CCATCAAAAGCCTCTACAAGGT	AGGATTGCCTCTGACTTTTCTG	NA
ID0706	AH5524	AH5524		A03	52.008	TGCAGATAAGAGGATATGGCTGTTAACCTGGGCACAAATGTGCCTTCACTTTTCAATTGGAATTTTTTG	NA	Shasidhar et al. (2017)
ID0707	TC0A02	TC0A02		A03	52.2177	CAGCTCATTTTTCACCTCCA	CCATAACCCCAAAAATGCAG	Moretzsohn et al. (2005)
ID0708	AHGS1356	AHGS1356	_C1	A03	52.2568	TCACTTTACCAACCTCCTCAAAA	TCATTGGATCTTCGTGGGAT	Shirasawa et al. (2012b)
ID0709	GM2369	GM2369		A03	52.3682	AGGTTCCTCTGTGGGTGATTC	CCAAACTCCAGCTTCCTTCTT	Nagy et al. (2010)
ID0710	AHS1733	AHS1733		A03	52.4303	TGTCTTCCTTCTCCAACAAAAA	CCGCAGAAGTTTTGGATGTT	Koilkonda et al. (2012)
ID0711	AGGS2261	AGGS2261	_C1	A03	52.564	CTCCCATCTTCCTTCACAGTTC	ACGGCGACTAAGTGATGAGTTT	Huang et al. (2016)
ID0712	TC9F04	TC9F04	_C2	A03	52.8616	CCTAAACAACGACAAACACTCA	AAGCACAACACAGAACCCTAAA	Moretzsohn et al. (2005)
ID0713	AHGS1843	AHGS1843	_C1	A03	52.9203	TGACCGTTACGAACGTTTTG	CTCTCGATGGTGAAAGAGGC	Shirasawa et al. (2012b)
ID0714	AHGS1694	AHGS1694	_C2	A03	53.2464	GGCTTGGAACCATTTGAAGA	GAAATGGCTACCTTGGACGA	Shirasawa et al. (2012b)
ID0715	AHS5837I	AHS5837	_C1	A03	53.3105	TGCAGTTTGCAGCAGTAACACATCGCTTCCATCTCCCCAAAGGACCAACTCTGCCACCCATAGAATCAG	NA	Shasidhar et al. (2017)
ID0716	AH558	AH558		A03	53.37	TGTGACACCATCAATCAAAGGG	CAAAACCCAAATCATCACCACC	Moretzsohn et al. (2004)
ID0717	AGGS1289	AGGS1289	_C1	A03	53.404	GCAACCTATCAGATGTTCAGGA	CAGAGGATTCGTGAAAGAAAGC	Huang et al. (2016)
ID0718	AHGS2327	AHGS2327	_C1	A03	53.7698	TTGCAGAGGGTTTGAAGCTC	GAACCCTCGCATATTCTCCA	Shirasawa et al. (2012b)
ID0719	AHGS2013	AHGS2013	_C1	A03	53.8503	CCATCCTCAAGCTTCTTCCT	GACGACAGAACACCAAAGCA	Shirasawa et al. (2012b)
ID0720	AHGS1674	AHGS1674		A03	54.3249	GACACAATGGATTCAACCCC	CCCTTTCCCTCTCTGCTTTC	Shirasawa et al. (2012a)
ID0721	GM1996	GM1996	_C1	A03	54.3482	CATCCCATCATTTTCCCTCTT	TACAGTGAAGGTGGGATCCTG	Nagy et al. (2010)
ID0722	AHGS0132	AHGS0132		A03	54.3781	CAAATGTACCTTCGGCGATT	TTACGAACACCCCCTTTCTG	Shirasawa et al. (2012a)
ID0723	AHTE0581	AHTE0581		A03	54.4739	GGTAAAGTCCATCCACCCAA	TAGCAACAAATGCAAATGCG	Shirasawa et al. (2012b)
ID0724	AHS2612	AHS2612		A03	54.9956	ACATCCGAAAGTTTTCCCCT	GAGGAATTCACGAACTGGCT	Koilkonda et al. (2012)
ID0725	AD91O22	AD91O22		A03	55.0266	ATGACAATGGTGGTTTGTGTGT	ATATTCGTGTTTTCGTGCCTTT	Leal-Bertioli et al. (2009)
ID0726	AH636	AH636		A03	55.3939	AAGAAGAGGCTTGGTTGGGATG	CAAGGGTGGAGAGATAATGCACA	Moretzsohn et al. (2004)
ID0727	AGGS986	AGGS986		A03	55.6515	CTAAAGTCAGGTTCCGCTACCA	AAGCACTTCCGAGTAAGTCGTC	Chen et al. (2017)
ID0728	AGGS1149	AGGS1149		A03	55.7805	CCGTATTACACTCATGCTTTGA	GTTCAACGGCTTATCTCGTTTC	Huang et al. (2016)
ID0729	AHSW2	AHSW2		A03	55.8642	GCCCTTGCAACGTGTGATATT	CACCATTGCCTAATTTCCAGT	Liu et al. (2013)
ID0730	AHTE0898	AHTE0898		A03	55.9347	TGTGGCTAAACAAACAAAGTACA	TTCCCAAAAGAATGACACCC	Shirasawa et al. (2012b)
ID0731	GM2206	GM2206		A03	55.9745	NA	NA	Shirasawa et al. (2013)
ID0732	AGGS1713	AGGS1713	_C1	A03	56.1246	TTGCCAACATAAGACCACTGAC	CACCGGGTATGACCTCTTTAAT	Huang et al. (2016)
ID0733	TC28A07	TC28A07	_C1	A03	56.3025	NA	NA	Macedo et al. (2012)
ID0734	AGGS1816	AGGS1816		A03	56.3804	GGGAGAGAAAGGATGGAAAGG	TCTGTTTCTCTCTCTCCTCCACTT	Huang et al. (2016)
ID0735	AHGS2139	AHGS2139	_C1	A03	56.5853	CGAATGCTAGTATGGTTTGCC	TGCACACAGGGTATGACCTC	Shirasawa et al. (2012b)
ID0736	AHS1191	AHS1191		A03	56.7831	CTGCACTCTTCACCCTCCTC	ACAGTTCACTTTCAGCGCCT	Koilkonda et al. (2012)
ID0737	GI4925	GI4925		A03	56.9152	AAACTTGTATGTGTAGCAGACC	GGTGAAAAATCGGAAAGA	Moretzsohn et al. (2005)
ID0738	TC9B12	TC9B12	_C2	A03	56.9752	NA	NA	Shirasawa et al. (2013)
ID0739	AY232	AY232		A03	57.0662	NA	NA	Chen et al. (2016)
ID0740	AHGS1460	AHGS1460		A03	57.0976	TGTTGCCGTGTATTGTGGTT	GAAAGCCATCCTGTCTTCCA	Shirasawa et al. (2012b)
ID0741	AGGS0295	AGGS0295	_C1	A03	57.6192	TATACGCTTGCCAACTTCACAC	GCGACTGAACAACAAGAAGTTG	Huang et al. (2016)
ID0742	AHS3040	AHS3040	_C1	A03	57.8659	AGGCATTGCTAACACGGTTT	AAATCCTAGCTAGAAATAGGGGAAA	Koilkonda et al. (2012)
ID0743	AH3420	AH3420		A03	57.9006	TGCAGGTTGAAGACACAACTCCAGAACACTGTCAGAGCCATCAATGGTGCTCTCACCGGCACTGCATTC	NA	Shasidhar et al. (2017)
ID0744	AHTE0939	AHTE0939		A03	57.9093	TCATGAAGATGCTTTGGTTGA	AAGGTGCGTGTTGAATAGGG	Shirasawa et al. (2012b)
ID0745	AHGS1338	AHGS1338		A03	58.3266	ACTGTCTCAACCCCATCCTC	TCATCGTCACTACCAGCACC	Shirasawa et al. (2012a)
ID0746	AHGS2418	AHGS2418		A03	58.586	GAGCCTCATCAAGTTCCTGC	GCACTGAAAAACCAGACCGT	Shirasawa et al. (2012b)
ID0747	AHGS2788	AHGS2788		A03	58.6364	TGGTTCATCCGAGAAAAAGG	TGGAGTTAGCATGGTGTGGA	Shirasawa et al. (2012b)
ID0748	IPAHM288	IPAHM288		A03	58.7667	AAGTGAATTTGGGGATGCTG	CTCCACCACTGCCACTATCA	Cuc et al. (2008)
ID0749	AHTE0205	AHTE0205		A03	58.8683	TTCATTTCCATCTGTCTCATGC	TCGTCTCCTCTAAGGTTTGCTT	Shirasawa et al. (2012a)
ID0750	AHGS1466	AHGS1466		A03	58.8922	CAACCAACTACCCTTTTCCG	AGGCATGAGGACAATGCTAA	Shirasawa et al. (2012a)
ID0751	AGGS1596	AGGS1596	_C1	A03	58.9092	TGTGGTGGATCTCTGAGCTAAA	CTTCACACAGGTTCTGCTTCTG	Huang et al. (2016)
ID0752	AHS0610	AHS0610		A03	58.9131	CACTTCTCGCACCACTTCAA	CAAGCGATATAGCCAGAGCC	Koilkonda et al. (2012)
ID0753	AGGS2443	AGGS2443		A03	59.2553	TGTTAGTGTTACGGAGAGAAGGAA	ATGAGAGCAAAGTTCCCACAAC	Huang et al. (2016)
ID0754	AHTE0164	AHTE0164		A03	59.5224	AACCACCACCATTCTTTTAAGG	TCGTCTCCTCTAAGGTTTGCTT	Shirasawa et al. (2012a)
ID0755	TC4F02	TC4F02		A03	59.8537	GCACTGCACCCCAATCTCTA	GATGGGTGGTTTGGTGTCTC	Moretzsohn et al. (2005)
ID0756	AHGS1340	AHGS1340	_C1	A03	59.9264	TACGCTTGCCAACTTCACAC	AACGGTTGCTGCAAAGAACT	Shirasawa et al. (2012a)
ID0757	AHGS2353	AHGS2353	_C2	A03	59.9917	GTTCAGGTCAGGCCAATGAT	ACACAAAAAGGCAATCCCAG	Shirasawa et al. (2012b)
ID0758	TC24D12	TC24D12		A03	60.0812	TGGATTTGATTTCATTAACCCC	TGGTGATGGAAGTTTCAATGG	Macedo et al. (2012)
ID0759	AHGS1638	AHGS1638		A03	60.1216	GAAGACTTCAACGAAGGCAG	ACAAAAATTCAGCGACCCAG	Shirasawa et al. (2012a)
ID0760	A03A292	A03A292		A03	60.2244	GCATGCATACATACGATACCAA	CAAGAAGTGGACGAGGAAGC	Luo et al. (2017)
ID0761	TC4G02	TC4G02	_C1	A03	60.9578	GATCCAACTGTGAATTGGGC	CACACCAGCAACAAGGAATC	Moretzsohn et al. (2005)
ID0762	AHGS2177	AHGS2177		A03	61.2317	TCACACACAGCACAAAACCA	TGCTGCCATGGATGAAGTTA	Shirasawa et al. (2012b)
ID0763	AHGS1610	AHGS1610	_C1	A03	61.4449	TGTGTTTTGGGATATTTGGGA	ACCGTAAAAAGAAAAGCGCA	Shirasawa et al. (2012b)
ID0764	TC31H02	TC31H02	_C1	A03	61.7348	AGTCATGTCCATTTCATATACAG	TTTTGGACTTACACCCTCTA	Macedo et al. (2012)
ID0765	AGGS1483	AGGS1483		A03	62.0583	TCTCTCTCTCTCTCGCCTTAAA	GAAATCCTTTGAAGGTTGTTGG	Huang et al. (2016)
ID0766	AGGS0361	AGGS0361		A03	62.1765	CCGGCTATTGGTTACCTATGTG	TGCGTGTTTCATCGCTATATCT	Huang et al. (2016)
ID0767	AHGS3734	AHGS3734	_C1	A03	62.6958	TTAAGAACGGATTGGTTCGG	CGGTTATGGAGGTGCAAAAT	Shirasawa et al. (2012b)
ID0768	AGGS1325	AGGS1325	_C1	A03	62.7623	TTTGAAAGACCCACACTCTCTC	GGTTTGGAGAAGAGAGATGCAC	Huang et al. (2016)
ID0769	AGGS0942	AGGS0942		A03	62.7856	CATAGCAATACTCGCTCAGTCG	CCTAAACCCTAACGATCCGATT	Huang et al. (2016)
ID0770	GNB675	GNB675		A03	62.8226	TCTCATCACTTCGCAGTTCG	GCAAAGGGACAAGTTGGGTA	Wang et al. (2012)
ID0771	AHGS1231	AHGS1231		A03	63.1442	AGCCTTGAACCACAACACG	CGCGTTACTCCTCTCGATG	Shirasawa et al. (2012a)
ID0772	AHGS0314	AHGS0314		A03	63.1547	CCTATTGTTTTCCCTCGCCT	AAAACCGCATAACCTTTCGAT	Shirasawa et al. (2012b)
ID0773	AH5562	AH5562		A03	63.1876	TGCAGCTGGACCTGGTCTTGCAGAAGAGTGCGAGATCGGAAGAACGGTTCAGCAGGAATGCCGAGACCG	NA	Shasidhar et al. (2017)
ID0774	AGGS981	AGGS981		A03	63.1893	TAAGAAATTAGGTTCGCGGAAG	GGCATTGAGGAATCAGTGAAGT	Chen et al. (2017)
ID0775	AHTE0534	AHTE0534		A03	63.3131	AGATCGAGCATGGAAAATCC	GATGAATTAGAAAGGTGCCGA	Shirasawa et al. (2012b)
ID0776	SEQ18G9	SEQ18G9	_C1	A03	63.6842	ATATCAGCGCCAATGACTCC	TCGCTCCTGGCACCTATATC	Ferguson et al. (2004)
ID0777	RN12H01	RN12H01		A03	63.7801	TACGGAATTGACGAAAGTAACC	CACGGAAGAATAACTAGGCAAA	Moretzsohn et al. (2005)
ID0778	TC0A01	TC0A01		A03	64.0618	CAGCTCATTTTTCACCTCCA	CCATAACCCCAAAAATGCAG	Moretzsohn et al. (2005)
ID0779	ARS736	ARS736		A03	64.2143	TCCCCACCAAGTACAGTCATC	ATGTTGAGTGTGGGTGGGAT	Wang et al. (2012)
ID0780	AHTE0710	AHTE0710	_C1	A03	64.515	CTTTGTTTGTTTAGCCACACTTT	AGCACGACACGCTAACTCG	Shirasawa et al. (2012b)
ID0781	AGGS1155	AGGS1155		A03	64.6203	AAGATGACGTAGTGGCAGGACT	CCTAAATTCGAAACACGAACG	Huang et al. (2016)
ID0782	PM3	PM3	_C1	A03	64.8761	GAAAGAAATTATACACTCCAATTATGC	CGGCATGACAGCTCTATGTT	He et al. (2003)
ID0783	AHS2373	AHS2373		A03	64.9298	ATCCACTACAGAAAACGCCG	CGAGGAACTCAGACAGAGGG	Koilkonda et al. (2012)
ID0784	AHGS2140	AHGS2140		A03	65.1151	TTCCGGGGATTCTTCTCTTT	GAACCCACATGGCTTGAGAT	Shirasawa et al. (2012b)
ID0785	SEQ19G07	SEQ19G07	_C1	A03	65.15	ATTCAATTCCTCTCTCCCCC	TCAATCAATCAATCGCAGGA	Ferguson et al. (2004)
ID0786	GM2402	GM2402		A03	65.295	CAGAGTAGGCAACATCCTTGG	GCGCTTTACCAACTCACACTC	Nagy et al. (2010)
ID0787	AHGS2426	AHGS2426		A03	65.326	AGGAGTGTTGTGGTGTCGGT	TGCCAGGTCAAGCTCAAAAT	Shirasawa et al. (2012b)
ID0788	AHS0211	AHS0211		A03	65.5509	CACTTCTCGCACCACTTCAA	CAAGCGATATAGCCAGAGCC	Koilkonda et al. (2012)
ID0789	AHS2698	AHS2698		A03	65.5652	ACCTAGCCCCAGTGGTTCTT	CAGAGCATACACAAGCCGAA	Koilkonda et al. (2012)
ID0790	TC41C11	TC41C11	_C1	A03	65.6015	CACCAGAAAACATGAGAGCAAA	CATCCACCTTCGTGTTAACCTC	Macedo et al. (2012)
ID0791	AGGS2571	AGGS2571		A03	65.619	AGGGAGCAATGACAATGGTAGT	CACGAACCCTCTCTCTCTTCAT	Huang et al. (2016)
ID0792	AHS0430	AHS0430		A03	65.7618	AGGCATTGGAGGCATAACAA	TGGGAATTCGTGGTGGTAAT	Koilkonda et al. (2012)
ID0793	AHGS2323	AHGS2323	_C1	A03	65.8978	CTTTTTGGTCTTCCAAACGC	CACTTGTGTTCCCCACCTTT	Shirasawa et al. (2012b)
ID0794	A03A335	A03A335		A03	65.899	CAACTCCCAACTTGATCTTTGA	TTGGGTCTGGCCATATTTTT	Chen et al. (2017)
ID0795	AHGS0648	AHGS0648	_C2	A03	65.9259	CCTTTCTCCTACCGAGTCCC	TCATGCATGCCTATTTCCAA	Shirasawa et al. (2012b)
ID0796	A03A375	A03A375		A03	65.9446	TTTGGGGAAGAGTGATGGAG	GATAAGAAGCCCTTGACCCC	Chen et al. (2017)
ID0797	AH4897	AH4897		A03	66.0364	TGCAGATCATTTTAGCTTGATGCTCAGATGTTTCAAATCTAAAAGCTAATCAAGAAACAAAGTAAGAGA	NA	Shasidhar et al. (2017)
ID0798	AHS1955	AHS1955		A03	66.1269	CAGTCGCTAGTCGTTTTCCC	AGTTGAACCTGCTTCGTCGT	Koilkonda et al. (2012)
ID0799	AH30	AH30	_C1	A03	66.1703	NA	NA	Gimenes et al. (2007)
ID0800	AGGS2570	AGGS2570		A03	66.255	AACCACAACACGTGTCTCGTAA	CAAGAAATCAAGATCGGAAGGT	Huang et al. (2016)
ID0801	AHS0136	AHS0136		A03	66.2978	CACTTCTCGCACCACTTCAA	CAAGCGATATAGCCAGAGCC	Koilkonda et al. (2012)
ID0802	AHGS1986	AHGS1986		A03	66.6548	ACGTGAAATCTGGCTGGAAA	GGCTTATATTGTTTGATAGGGGA	Shirasawa et al. (2012b)
ID0803	AGGS1011	AGGS1011		A03	66.8301	CAGCACCAATTAGGTTAGATTCC	ACCTACAACAGCAACAACAACG	Huang et al. (2016)
ID0804	AHS1918	AHS1918		A03	66.9597	GCCACATAGCCAAAGAAAAATC	GCAAGTTGGGATCAGTGGAT	Koilkonda et al. (2012)
ID0805	AGGS2022	AGGS2022		A03	66.984	CACGAACCCTCTCTCTCTTCAT	AGGGAGCAATGACAATGGTAGT	Huang et al. (2016)
ID0806	AHS1581	AHS1581		A03	67.1287	TGTTCGTATGGTGGTAGGCA	TCCCAGTGTGGATCCGTAAC	Koilkonda et al. (2012)
ID0807	AHGS2747	AHGS2747		A03	67.1935	TGAAACGTGTGCAAGAATCC	ACACTTGCGCGTCAGTACAC	Shirasawa et al. (2012b)
ID0808	AHGS2498	AHGS2498		A03	67.2976	ATTCATCGCAAGGAGCACTT	TTGCCCTAAATTCGAACCAC	Shirasawa et al. (2012b)
ID0809	GNB167	GNB167		A03	67.4786	GGCAAATTTTTCACCTAGCG	TCAATACTTTCGTTGCATGGAT	Wang et al. (2012)
ID0810	AHGS1792	AHGS1792		A03	67.8106	TGGGCTGGGTAGAGAGAGAA	GGAGACACGCAGTGGGTTAT	Shirasawa et al. (2012a)
ID0811	AHTE0552	AHTE0552	_C1	A03	67.8478	GCAACAAAAATTCTCGAAAGC	TCTGCTTATGCTTCCTCCTACC	Shirasawa et al. (2012b)
ID0812	AHGS2772	AHGS2772		A03	68.1286	GCGGAGGATCTTTTGCTATC	AGATAGCTCCAGAACACATAAGGT	Shirasawa et al. (2012b)
ID0813	AHS2941	AHS2941		A03	68.3092	GTCCCCAATTGCACGATTAC	GGGGTTTGTTGAGAGAGTGG	Koilkonda et al. (2012)
ID0814	AHGS1771	AHGS1771	_C1	A03	68.3211	TGACCTTCTCCTCTCCTCCA	TCTAAACCATCAAAAATCCGTTC	Shirasawa et al. (2012b)
ID0815	GA27	GA27	_C1	A03	68.5522	CATCCAAAGCCAAAGTTCACA	GCTTAGCTTGCTTTGATTAGGG	Budiman et al. (2006)
ID0816	AHGS1847	AHGS1847		A03	68.6375	CACACCACTTCTCCCCTCAT	TCGGCATTGTGAAGAGTGAG	Shirasawa et al. (2012a)
ID0817	TC19A02A	TC19A02A		A03	68.8316	CGTCTTGTTTCCTGAACATCTG	TGTCGGATGCTAGTATGGTTTG	Macedo et al. (2012)
ID0818	SEQ2C11	SEQ2C11	_C1	A03	69.1241	TGACCTCAATTTTGGGGAAG	GCCACTATTCATCGCGGTA	Ferguson et al. (2004)
ID0819	AHGA40095	AHGA40095		A03	69.6849	ATAACGATGATGGGTCGAGG	TGAAACCATGCCATTTCATT	Zhou et al. (2016)
ID0820	AHGS2631	AHGS2631		A03	69.79	GAGTGGCAATCATGCAGAAA	TTGTCACATCAACCACCACC	Shirasawa et al. (2012b)
ID0821	AGGS1270	AGGS1270		A03	69.9733	AAAGAAGGGAGGGTTAGGTGTC	ACCTCTGCAACTCTCTCTCCAC	Chen et al. (2017)
ID0822	PPGPSEQ3F8	PPGPSEQ3F8		A03	70.0309	CTATTCAGGAACGCTTTCGG	CCTACAACAGCAACAACAACG	Ferguson et al. (2004)
ID0823	AHGA62112	AHGA62112		A03	70.3459	ACCCAGAGACAGACTCCAGC	AAAGCTTTGCTCTCTTTCCC	Chen et al. (2017)
ID0824	A06A169	A06A169		A03	70.414	CCCAGCATAAAACCAATTCAA	TGTATGTATGCTGCTGTCTGAA	Luo et al. (2017)
ID0825	AHS5837II	AHS5837	_C2	A03	70.4744	TGCAGTTTGCAGCAGTAACACATCGCTTCCATCTCCCCAAAGGACCAACTCTGCCACCCATAGAATCAG	NA	Shasidhar et al. (2017)
ID0826	SEQ12B06	SEQ12B06		A03	70.6717	GGCAGGCATGCTCAGATATT	AAAGAATGCTTGTGTATATCATCCC	Ferguson et al. (2004)
ID0827	GM618	GM618	_C1	A03	70.9357	TGAAGGGAGGAAGAGACGAAT	CCTCTGTGCGACATGACTCTAA	Nagy et al. (2010)
ID0828	GNB324	GNB324		A03	71.3537	TTCTCATGCTGCTGCTTTTT	CCATTTTAGCCAATTCTTTTTACA	Wang et al. (2012)
ID0829	AHGS1672	AHGS1672	_C1	A03	72.0553	CGCCCCTTCTTTTCCTAAAT	GGCAGAGAAGAGGAAGCAGA	Shirasawa et al. (2012a)
ID0830	GM2528	GM2528		A03	72.0863	TGCAAACTCAGTAGGAGCCATA	GCCAAACAGTAGAAGCTGGTG	Nagy et al. (2010)
ID0831	AGGS933	AGGS933	_C1	A03	72.2463	ACCCAGACCGGACTACTACCTT	AGTGAGATGAGTTGCTCAATGC	Chen et al. (2017)
ID0832	AH5593	AH5593		A03	72.3451	TGCAGGAGTATTTCATGAAATTGTAAGCAACAAAAGAAGGGTCCAAAGTGAAACTAAAGAAGCTACAAA	NA	Shasidhar et al. (2017)
ID0833	AHGS3207	AHGS3207	_C1	A03	72.3524	GAGAGAGAGTGGGAGGGTGA	TGGTTGGAAACCACAACAAA	Shirasawa et al. (2012b)
ID0834	AGGS435	AGGS435		A03	73.0261	GCTCAGGTATTACGACGACTCTT	TTTCCCTCGCCTTTACCTTTAC	Chen et al. (2017)
ID0835	GNB284	GNB284		A03	73.1238	AATGCGTCATTTAGGCAAGG	GCTCTGCATGGTAGGGTGTT	Wang et al. (2012)
ID0836	GNB817	GNB817		A03	73.1333	TTTAAAACAAAGGGCGCATC	AAGTTGAGCCTGGAGCTTGA	Wang et al. (2012)
ID0837	GM2388	GM2388	_C1	A03	73.3402	GTGAGGAGCATCTTGTGTGGT	GAACTTCTTGCAAGGGAACAA	Nagy et al. (2010)
ID0838	AH404	AH404		A03	73.365	CGATTTCTTTACTGAGTGAG	ATTTTTTTGCTCCACACA	Hopkins et al. (1999)
ID0839	GM2215	GM2215		A03	73.5359	GAAATCGGAGTCGGAGAGGT	TCCCCTTCTTTCTTCGTTCTT	Nagy et al. (2010)
ID0840	AHGS2494	AHGS2494		A03	73.6463	GCAAACAAGCAAGCATGAGA	TTAATCTCATGCAGACCCCC	Shirasawa et al. (2012b)
ID0841	AHGS1859	AHGS1859	_C1	A03	73.7028	TCCCGTAGTGCCTCTCTCTC	AGTGATAGAGTGCAGGGAGGA	Shirasawa et al. (2012b)
ID0842	AH2435	AH2435		A03	73.738	TGCAGCTTCTAGATGCCCATCAACCTCTCTTCCATGATCAACCAATCCACCTCCTCCCTCCTCTACCGT	NA	Shasidhar et al. (2017)
ID0843	AHS2953	AHS2953		A03	73.7904	CGCCCCAAACACTATCTCAT	ACCCCTCGAAAAACATACCC	Koilkonda et al. (2012)
ID0844	AHGS1660	AHGS1660		A03	73.8668	ACGGAGCACGAAAGAAAAGA	TGCCTCACAAGCTACTTCCC	Shirasawa et al. (2012b)
ID0845	PM42	PM42	_C1	A03	74.0166	ACGGGCCAAGTGAAGTGAT	TCTTGCTTCTTTGGTGATTAGC	He et al. (2003)
ID0846	AHGA40112	AHGA40112		A03	74.0833	CGGTTAATTAGTCGCGGTTC	GTCTGGAGGTTCCTATGGCA	Chen et al. (2017)
ID0847	AHGS2527	AHGS2527	_C1	A03	74.097	AGCATGGGCAGTTTGGTAAC	CAACTCATGCTCGTCTGGAA	Shirasawa et al. (2012b)
ID0848	AHGS2434	AHGS2434	_C1	A03	74.1137	AGGGGACTGCTATCGGAAAT	ATTTGAGTCGGGAACCCTCT	Shirasawa et al. (2012b)
ID0849	AHGS1100	AHGS1100	_C1	A03	74.2196	GAATTTGTTGGTGGATCCCT	TTCTCTCCCTCGAAGCACTC	Shirasawa et al. (2012b)
ID0850	AHS0803	AHS0803		A03	74.2309	AGGAAACAACCAACCAACCA	ACATTGCTACCTTGTTCCGC	Koilkonda et al. (2012)
ID0851	AHGS1139	AHGS1139		A03	74.3966	TTTGAGATGAATGCGTGACC	CCATATTCAGCCACACCTTTC	Shirasawa et al. (2012b)
ID0852	ARS749	ARS749		A03	74.4507	TTCTCATGCTGCTGCTTTTT	CCATTTTAGCCAATTCTTTTTACA	Wang et al. (2012)
ID0853	LEG4	LEG4		A03	74.5352	TTGCTTACTGGGCTTAATTGTGG	CAATAGAGTTYTGAATCAAACCAAC	Bertioli et al. (2009)
ID0854	AHGS2697	AHGS2697		A03	74.6425	AGGAGGAAGAAATAGGGGCA	TCCACAAGGCTCTCGTGATT	Shirasawa et al. (2012b)
ID0855	AHS0312	AHS0312	_C1	A03	74.7574	TATTCCCTCTCGTCCCCTCT	GCGAAAAGTGGTTGTGATGA	Koilkonda et al. (2012)
ID0856	AHGS2990	AHGS2990	_C1	A03	74.8302	CGATGGATTCGATGAGAACA	TGTATATGTCACGCGGAGGA	Shirasawa et al. (2012b)
ID0857	AHTE0194	AHTE0194	_C1	A03	74.8395	TGATCGATACAATTACGCGTTC	CACTTCCCATAGCACTGTCTTG	Shirasawa et al. (2012a)
ID0858	AHGS2466	AHGS2466	_C2	A03	75.0104	TTGGATTGGAATGCTGACAA	GAAAGGGATTGCCTCTCAAG	Shirasawa et al. (2012b)
ID0859	AHGS1503	AHGS1503		A03	75.045	TTTAAGGCACCACCCTTTTG	CCCGCCAACTTAAAAGATTC	Shirasawa et al. (2012b)
ID0860	GM1726	GM1726		A03	75.0488	GAGTGTTGTTGGCATATATAATAGTGA	GGAGGTGGTGATCTTCCTCA	Nagy et al. (2010)
ID0861	AHGS1239	AHGS1239		A03	75.1403	TGCTCAATTACGCACACACA	TCGTAGGGGGATCAGAGATG	Shirasawa et al. (2012b)
ID0862	AC3D07	AC3D07		A03	75.2688	TAGCTTCGATAACCAGGGAGAC	CCCTAACACTCGTTCATTCCTC	Moretzsohn et al. (2005)
ID0863	AHGS2668	AHGS2668		A03	75.3063	GCTTGGAGGAGTTGGTTGAG	CCTCTGGCCCAATTTTCATA	Shirasawa et al. (2012b)
ID0864	AHS2430	AHS2430	_C1	A03	75.4215	AATAAGGTGGTGGTCCATGC	GGGAATCTGCAAAGCCATTA	Koilkonda et al. (2012)
ID0865	AHS2951	AHS2951	_C1	A03	75.4782	GGGCACGTTTGTTGAATCTT	CTGCTTGCCCTGTTGCAG	Koilkonda et al. (2012)
ID0866	AHS0038	AHS0038		A03	75.7181	ATCCAGGAACAGTGGCAATC	TTCCTATTCAGCCTCATGCC	Koilkonda et al. (2012)
ID0867	AHGS3711	AHGS3711		A03	75.7351	CATGGCAATGCACAAAACTC	CTCCTTTGTTCCCCATCTCA	Shirasawa et al. (2012b)
ID0868	AHGS1278	AHGS1278	_C1	A03	75.774	GGAGCAGAATTCAGTTCATTTACA	ACTGGAGCCTATTCTTCGCA	Shirasawa et al. (2012b)
ID0869	AHTE0522	AHTE0522	_C1	A03	75.9171	TTGCTGCTGTTATCTCCTTAAAAA	GCTAAAGCAAAGAGAATTGATTGG	Shirasawa et al. (2012b)
ID0870	AGGS1374	AGGS1374		A03	76.0203	GTCATTGTCTTTGCGGGAAC	TGCGTCAATATCCTGTCAGTCT	Huang et al. (2016)
ID0871	AHGS2738	AHGS2738		A03	76.0385	CATGCAGGCGTGAGGTATTA	CATGGGTGGTCGTACTTTGA	Shirasawa et al. (2012b)
ID0872	ARS761	ARS761	_C1	A03	76.0564	TCAATTTCTTTCTGTTGTTGCAC	TGGGAGCAGAAAATCAGCTT	Wang et al. (2012)
ID0873	AHGS3100	AHGS3100		A03	76.149	TCGTTTGTACGTTTTTGAGTGC	TGCTGACTCTGGCATATTTCTG	Shirasawa et al. (2012b)
ID0874	AH4	AH4		A03	76.2065	CGATTTCTTTACTGAGTGAG	ATTTTTTTGCTCCACACA	Hopkins et al. (1999)
ID0875	AHS3001	AHS3001		A03	76.3879	TGAAGAGCAGGAAACACACG	GCCGGAGTTGTGCATATTCT	Koilkonda et al. (2012)
ID0876	AGGS1540	AGGS1540		A03	76.496	CCCACAGACCTACCTTGTTAGC	CACTTAAACACGGCATATCATCC	Huang et al. (2016)
ID0877	AHTE0178	AHTE0178	_C1	A03	76.5418	GGTCCAGTCCATAGTTTGAAGC	TCCAGCTCACAGACAGAAACAT	Shirasawa et al. (2012a)
ID0878	GM2027	GM2027		A03	76.5639	CAAATAAAATTGGTTGGGGTCT	CCATGGCGGTATGAACAATAA	Nagy et al. (2010)
ID0879	AHS2900	AHS2900		A03	76.5979	TGGCTTCTTTTTGGTCTTGG	CATGCCGTGTCATGGTTTAC	Koilkonda et al. (2012)
ID0880	AHGS2458	AHGS2458	_C1	A03	76.8208	CCCTACCAAGGTAGCTGCAA	GCGGAGCCATTATCACCTAA	Shirasawa et al. (2012b)
ID0881	AGGS1138	AGGS1138		A03	76.8775	ATGAATAAACGGAGCACGAAAG	TGGATACTCGTAAAGAGGTTTGC	Huang et al. (2016)
ID0882	AHTE0833	AHTE0833		A03	76.916	GCCACGGTATCGTTGAAAAT	TTTATTGATTTGGCCACACTTT	Shirasawa et al. (2012b)
ID0883	AHGS1303	AHGS1303		A03	76.9455	GAGTGGTTGGCTGTGTGTGT	TCCATAAGATTGGAGCCACC	Shirasawa et al. (2012b)
ID0884	AGGS2154	AGGS2154		A03	76.9955	ACCCTTATCATCATCTGCATCA	ATTTCTTCTGCGATGATGTGGT	Huang et al. (2016)
ID0885	AHGS2564	AHGS2564		A03	77.0318	ACAAACAATTGCCGGAGAAC	TTAGTGCTTTGATTTACTCTTGCTT	Shirasawa et al. (2012b)
ID0886	AGGS1132	AGGS1132		A03	77.0656	CATGACGTCCAGTGATATAGGG	CTCTTGTCAGCACCACCTCTTA	Chen et al. (2017)
ID0887	AHGA40118	AHGA40118		A03	77.0944	GTCAGATTTACCGGCGAAAA	ACCTTTTACGATGTGGCAGC	Zhou et al. (2016)
ID0888	AH5124	AH5124		A03	77.1266	TGCAGCATTTTGGAGAGCCTTCTCAAATTTTGCATTAATGTTCATCTTAAATTTCAAAACAAGGTTTAA	NA	Shasidhar et al. (2017)
ID0889	AHGS1851	AHGS1851		A03	77.2007	AACCTCCTTTCCCGTAGTGC	TGAGTTGCTAATGAAGATAGAGTGA	Shirasawa et al. (2012a)
ID0890	AHS0451	AHS0451	_C1	A03	77.2917	AAGAACCAATGGCACGGTAG	TGCACGACTGGATGTGGTAT	Koilkonda et al. (2012)
ID0891	AHGS1106	AHGS1106	_C1	A03	77.3816	AGGAGGAGATGGTGGTGTTG	ATCTGAGGCAAGTCACGCTT	Shirasawa et al. (2012b)
ID0892	AHS0130	AHS0130		A03	77.4961	ATCCCACGAATACCCAAACA	TTCTACCACCTCGACTCGCT	Koilkonda et al. (2012)
ID0893	SEQ15F12	SEQ15F12	_C1	A03	77.648	AAAGTCAACCGCTCACACTG	AGGGTTAGGATTTTGGGTGG	Ferguson et al. (2004)
ID0894	AH41	AH41	_C1	A03	77.7392	CGCCACAAGATTAACAAGCACC	GCTGGGATCATTGTAGGGAAGG	Moretzsohn et al. (2004)
ID0895	GI560	GI560		A03	77.7945	GGTGGAGGATTTTGGTGAATA	GCAAGAAAGCATAGTAGTTAGCAGTC	Moretzsohn et al. (2005)
ID0896	AHS0319	AHS0319		A03	77.9538	CACAGTTGCCAGGAAGAACA	AATCCAAGCATGTCAAAGGG	Koilkonda et al. (2012)
ID0897	LEG24	LEG24		A03	77.9655	CTACACGGCGGCGAAGATAGC	CCGTTCTTTTTGCCACGTGCC	Bertioli et al. (2009)
ID0898	AHGS2062	AHGS2062		A03	78.0284	GCCTCTTGTTTTACCTCGCC	CAAATAGTGCGGTGCAGAGA	Shirasawa et al. (2012a)
ID0899	AHGS1972	AHGS1972		A03	78.1027	ACTGCCGCTTCTTACTTCCA	AAATGTGGAGTCTTCACGGG	Shirasawa et al. (2012a)
ID0900	RM15H07	RM15H07		A03	78.1257	TAAAGTGGCAGAGTGTTGTTGG	GTCAAAGTAATCAGAACCGATGG	Proite et al. (2007)
ID0901	AHGS2321	AHGS2321	_C1	A03	78.1426	ACCTTTGCAGGCAATGAAAT	TCTCAAGACCATTCCGATCC	Shirasawa et al. (2012b)
ID0902	AH5615	AH5615		A03	78.3902	TGCAGTCCTCTCAGAAAATATGTTTTAATAGATTTGGATATCTATGTAAATTTTAAATGTTGATTTTTT	NA	Shasidhar et al. (2017)
ID0903	AGGS1257	AGGS1257		A03	78.5422	TAAGAAACCACAGCATGAGACC	GCAAGCTGATCTAGATGCACAG	Huang et al. (2016)
ID0904	AHTE0946	AHTE0946		A03	78.583	GAAGCTTACCCAAACAAGGC	CATCATTTTGACCATTGGATG	Shirasawa et al. (2012b)
ID0905	GA26	GA26		A03	78.6248	CCTCACTTCTTTTTGCATGGT	TGGAAAGGAAATGATTTGGTG	Budiman et al. (2006)
ID0906	AHS0869	AHS0869		A03	78.6343	CGCCGAGAGAGAAGAGAAGA	TCTCCTCCACCAAGTTCGAC	Koilkonda et al. (2012)
ID0907	PM201	PM201	_C1	A03	78.6596	CCTTTATAGAGGACCTTCCCTCTC	GCCTATTTGGTATCGGCTCA	He et al. (2003)
ID0908	AHGS3647	AHGS3647		A03	78.6775	AAGCTAAATCTGGCCGGG	AAGCGAGGTAGTCCTTGGGT	Shirasawa et al. (2012a)
ID0909	SEQ4F07	SEQ4F07		A03	78.7225	ATGCCACTTCCGTTTGCTAC	TTGCTTTGGCCACTGAAAAT	Ferguson et al. (2004)
ID0910	AHGS2130	AHGS2130	_C1	A03	78.7717	GCAGAGAGTTGGGAAGAGGA	CCGATTCAAGCCCGTTAGTA	Shirasawa et al. (2012b)
ID0911	LEG43	LEG43		A03	78.8364	CAAGATTTCTCTCCYTTCAATGTTG	CATATGACTTGGTATCAGGACC	Bertioli et al. (2009)
ID0912	SEQ18A05	SEQ18A05		A03	79.1227	TGATTCGATTTACTCATGCACA	GAGGATTCTTGAGCCTCGAC	Ferguson et al. (2004)
ID0913	AHTE0013	AHTE0013		A03	79.276	AGGTTCGGGGATGAGAGAGT	AGTCCCAAGTCCCAACTCAA	Shirasawa et al. (2012a)
ID0914	ARS747	ARS747		A03	79.301	AATGCGTCATTTAGGCAAGG	GCTCTGCATGGTAGGGTGTT	NA
ID0915	PM434	PM434		A03	79.324	TTCGGCTGACAGCTCTAAG	GAAAGAAATTATACACTCCAATTATGC	He et al. (2005)
ID0916	AHS1169	AHS1169	_C1	A03	79.4911	GTCTTGTCATCGCCGAACTC	TGCATCTGAAGAACATCAACCT	Koilkonda et al. (2012)
ID0917	AHTE0919	AHTE0919		A03	79.5876	TGCCATCTTCATTGTAGTATCCA	TCACTTGTCGACTTCGTACTGG	Shirasawa et al. (2012b)
ID0918	AGGS2408	AGGS2408		A03	79.6689	ATACCAATCTTCCCAAAGCAGA	GTTCTCTTGCAGTACCGACCAT	Huang et al. (2016)
ID0919	LEG168	LEG168		A03	80.1628	GGAAGCTTGCGTCCTATGAAGTATGAGC	CCCACTTTGGCTGGAAACCAATYCCC	Bertioli et al. (2009)
ID0920	AHS2318	AHS2318		A03	80.2022	CATGCATCAACATAACCCGA	ATCATGCCTTGTTGGAGGAG	Koilkonda et al. (2012)
ID0921	AHTE0950	AHTE0950		A03	80.4687	TCCCTTTTGAACCCCATACC	CATGGTGGCTACTCCAATGA	Shirasawa et al. (2012b)
ID0922	AHGS2005	AHGS2005	_C1	A03	80.8056	AATTTGATTGGGTCTTCCCC	TGAAAAACTGGCTCGCTCTT	Shirasawa et al. (2012a)
ID0923	LEG301	LEG301		A03	80.9005	TGCTGGAGTTYCGTGCTGG	TCCTGCATCCAGAAGAAGAACT	Bertioli et al. (2009)
ID0924	AHGS3728	AHGS3728		A03	81.0438	TCACCTTTGACTTTTTCGGG	TCAAAACCAACCCCATGTTT	Shirasawa et al. (2012b)
ID0925	AGGS0933	AGGS0933	_C1	A03	81.3486	TGCACAAGAGAGAACCAAGTGT	AGCTGCAAAGATAGGAAGCAAG	Huang et al. (2016)
ID0926	AHS2125	AHS2125		A03	81.4575	GAACAAGGATTTTGCTTCCC	AACCAGGAAGCAGAGAAAAGG	Koilkonda et al. (2012)
ID0927	AHS2979	AHS2979	_C1	A03	81.5104	CCACTTGCATGAACCTCCTT	AAGCTTTTCCGTTCAAAGCA	Koilkonda et al. (2012)
ID0928	GM1954	GM1954	_C1	A03	81.7627	GAGGAGTGTGAGGTTCTGACG	TGGTTCATTGCATTTGCATAC	Nagy et al. (2010)
ID0929	AHGS1790	AHGS1790	_C1	A03	81.8331	GGACGATAGCAACATCAGCA	GGGCTAAATTCAAACGCAAA	Shirasawa et al. (2012b)
ID0930	RN2C06	RN2C06		A03	82.1035	CCCATGCCTCATTTGGATT	GAGAGCGGTGGAGGTAGAAAC	Moretzsohn et al. (2005)
ID0931	AHGS1446	AHGS1446	_C1	A03	82.2102	CAGGAGAGAGAGAAAAGAGAGGAA	GGCGGTAAATTCGACGATAA	Shirasawa et al. (2012b)
ID0932	AHGS3140	AHGS3140	_C1	A03	82.2497	AATTAGCCCCAGAGACGTTG	AGAAGAAATCCCCGCTCTTC	Shirasawa et al. (2012b)
ID0933	AHGS1461	AHGS1461	_C1	A03	82.5063	TTCAAGACCTCTCCGCTCAT	TTCATCGTGCTCCTTCTCCT	Shirasawa et al. (2012b)
ID0934	AHGS1744	AHGS1744	_C1	A03	82.6373	TTGCGGATTTATGCAGACAG	CCCACCTTTTTGAGTTTCCA	Shirasawa et al. (2012b)
ID0935	AHGS2050	AHGS2050		A03	82.7515	CCAATCTTCCCAAAGCAGAA	TGAGTCATGAGGTGAGGCTG	Shirasawa et al. (2012a)
ID0936	AHGS1540	AHGS1540	_C1	A03	82.917	CGATTCCGTTCAGCTACTCC	TCACGGAAATGGTTGCTGTA	Shirasawa et al. (2012b)
ID0937	LEG223	LEG223		A03	83.1939	ATCCGATTTCGAGAAATGCAAACCCTGGTTGATCC	CCCTTCACAGTGGTGATACACTTTCGCTTGTTACG	Bertioli et al. (2009)
ID0938	AGGS0606	AGGS0606		A03	83.4722	ACAATTTCTTGGTCCTTGTCGT	TCTTGATCGATAAGCAGGTGAG	Huang et al. (2016)
ID0939	AHGS2770	AHGS2770		A03	83.4929	GACATCCAGCTGTGGTGATG	TTACAAGAATTTGCCACCCC	Shirasawa et al. (2012b)
ID0940	AHGS2063	AHGS2063		A03	83.5905	CGACTTATTGACCGGTTTCG	CGGATGCATGTCTAACGAAG	Shirasawa et al. (2012b)
ID0941	AHGS1853	AHGS1853	_C1	A03	83.6393	TTTTAGATCCATTTGGTTTCTCTTT	GGACCAAAAATCTCTGAGCG	Shirasawa et al. (2012b)
ID0942	AHGS1860	AHGS1860	_C1	A03	83.6428	AAAGCAAGGTTTGCACCATC	ATTCCTATCTGCATGCACCG	Shirasawa et al. (2012b)
ID0943	AGGS2252	AGGS2252		A03	84.0364	GTCAGCGAAATACCAACATTCA	AGAAATCAAGTAGGGTGGAACG	Huang et al. (2016)
ID0944	AHGS2762	AHGS2762		A03	84.2446	GTGCGTGTGTGTGTGTGGTA	TCTACTCAACCTGCGAAGCA	Shirasawa et al. (2012b)
ID0945	TC4E10	TC4E10	_C1	A03	84.4022	ACGTCATCTTCCCTCCTCCT	CCATTTTCTCCTCGAACCAA	Moretzsohn et al. (2005)
ID0946	AHS1441	AHS1441		A03	84.6849	TCAAGAACATCATGTGGCAA	TGCTGTTGTGAGGCCTAATG	Koilkonda et al. (2012)
ID0947	AHTE0817	AHTE0817		A03	85.0514	TGATTTGGCCACACTTCAAA	CAGATCAGAGATAGCCCGTTG	Shirasawa et al. (2012b)
ID0948	AH5688	AH5688		A03	85.0714	TGCAGGCAAGGGCTAGAATCAGATATGTTCACTTTTTACCTTTCAATCCTGTTGACAAGAGAACTTCTC	NA	Shasidhar et al. (2017)
ID0949	GM745	GM745		A03	85.205	CATTAGAGTTTCCCCACTTTCG	CCAATTCACCCATGTAAAGGA	Nagy et al. (2010)
ID0950	GM1717	GM1717		A03	85.8542	TGCGAGTGTGTTGATTCCTT	GTGTCGCTTTGCCTTTAACA	Nagy et al. (2010)
ID0951	AH5605	AH5605		A03	86.0019	TGCAGAAGAAGAAGCAGCGCTCAAAGCTGGAGTAGTCAAACATGGGGCTGGAAAATGGCGAGATCGGAA	NA	Shasidhar et al. (2017)
ID0952	AHS0745	AHS0745	_C1	A03	86.321	TCATTTGCTGACACCTGCTC	CCACTCACGTTTGGATCCTT	Koilkonda et al. (2012)
ID0953	AGGS1874	AGGS1874		A03	86.4088	GGACTAATGGTCTCGGCTAAAG	CGAGTGAGTCGTCAACTGAGAG	Huang et al. (2016)
ID0954	AD90J24	AD90J24	_C1	A03	86.6638	AATCAAAACTTGTTCCACCCAC	ATACTCTGTGCTCGCAGTGAAG	NA
ID0955	AHS2276	AHS2276	_C1	A03	86.67	TACATTCCTTCAACCCTCGC	GGATTCTAGTGGAGGTGGCA	Koilkonda et al. (2012)
ID0956	AGGS1321	AGGS1321		A03	86.7575	TCCTTCTCCCTCTTCACATCTC	AGAAGAGAGAGCCGCCGTAT	Huang et al. (2016)
ID0957	AGGS1009	AGGS1009		A03	86.8765	ACATTTGACCTAAGCCCATGAT	AAGAAGAAGTCGAGACGAATGC	Huang et al. (2016)
ID0958	AD91I8	AD91I8		A03	87.3292	TAGCCTAAAGTCTGCTATTTGG	ATTGAGGATTTTGCATTTGA	NA
ID0959	PM15	PM15	_C1	A03	87.4918	CCTTTTCTAACACATTCACACATGA	GGCTCCCTTCGATGATGAC	He et al. (2003)
ID0960	AHGS2379	AHGS2379	_C1	A03	88.1836	CATCGTCAGAGGAGTGACCA	AAAGCCCTTCTCCCTCACAT	Shirasawa et al. (2012b)
ID0961	ARS744	ARS744		A03	89.4246	GGCAAATTTTTCACCTAGCG	TCAATACTTTCGTTGCATGGAT	Wang et al. (2012)
ID0962	AHGS1288	AHGS1288	_C1	A03	91.0794	GTGAGGTTCTGACGGCTCTC	CCATAACATTCACCCCATCC	Shirasawa et al. (2012b)
ID0963	AGGS1179	AGGS1179		A03	92.2429	CTACAAGGTCATCGTTGGATCA	CAGTGCCTCCTTCACATCACT	Huang et al. (2016)
ID0964	AHS3143I	AHS3143I		A03	93.3958	TGCAGTGAAGTTTACACTTACTATCTCAAAATGAATCTAAAAAGAAAATTGTTTTTAGAAAAAGTTACA	NA	Shasidhar et al. (2017)
ID0965	AHTE0570	AHTE0570		A03	93.5527	GGTAAAAGGTTATCAATTTTAAGGAGA	AAAGCTAAACCCGGTTGTCA	Shirasawa et al. (2012b)
ID0966	GNB649	GNB649	_C1	A03	94.8484	GAAGCTTTCCATGCACCAGT	TGAATCCAACAACCACAGGA	Wang et al. (2012)
ID0967	AHTE0498	AHTE0498	_C1	A03	95.0934	ATGACTTACATGTAGCAATTG	TGAAAGGAGTCAAAGGTCATG	Shirasawa et al. (2012a)
ID0968	SEQ19H03	SEQ19H03	_C1	A03	96.1969	TGGCAGGCAGTAAACATCAG	TTGAGGACGTGATGAACTGG	Ferguson et al. (2004)
ID0969	AHGA79898	AHGA79898		A03	96.2558	GTTGTTGAAGTTGCCGGTTT	CTCTGCATTTTTGGTGGGTT	Zhou et al. (2016)
ID0970	AHGS2299	AHGS2299	_C1	A03	99.8892	GTCCAAAGCCCAATGTCTTG	GCTGTCAAACGGTCAAACCT	Shirasawa et al. (2012b)
ID0971	PPGSSEQ19G7	PPGSSEQ19G7		A03	100.001	ATTCAATTCCTCTCTCCCCC	TCAATCAATCAATCGCAGGA	Ferguson et al. (2004)
ID0972	AHS0307	AHS0307		A03	104.382	AAACCCTCATCTCCCAGCTT	CTAACCTCGCAGGAATCGAG	Koilkonda et al. (2012)
ID0973	AHTE0360	AHTE0360	_C1	A03	106.52	GGATATGATGCCCATAGCTGA	TGCTGACTACTTGCAATGCC	Shirasawa et al. (2012a)
ID0974	AH6206	AH6206		A03	106.751	TGCAGTCTTTAGGACTAGCCAATTTTAGTTGAGTGCTTTATCCCAAGTGACTGTAGTGGCCAAGTTCTT	NA	Shasidhar et al. (2017)
ID0975	SEQ19D09	SEQ19D09	_C1	A03	107.034	TGTTGCCCACTGTTCTAATCA	TCAAATGGCATAGTCTCCCC	Ferguson et al. (2004)
ID0976	AGGS2419	AGGS2419	_C1	A03	107.802	NA	NA	Huang et al. (2014), unpublished
ID0977	AHGS1717	AHGS1717		A03	109.738	ACTTGTCGTGGTGGCTGC	TCAAAGCTCCCACACTTTCC	Shirasawa et al. (2012b)
ID0978	AHTE0200	AHTE0200	_C1	A03	114.81	AGTAGTGGACCAATTTCGCACT	CTAGGCTAACAGCCTCGAGAAA	Shirasawa et al. (2012a)
ID0979	GNB905	GNB905		A03	115.997	TCTTCCTCACTCTCGGTTCC	CCACCGAAGCCATAAGAAAA	Wang et al. (2012)
ID0980	AHGA96458	AHGA96458		A03	116.581	CGGACTTCTCCACTTCCAAA	GGCCTTTGTTTCTTTAGGGC	Zhou et al. (2016)
ID0981	AHS3331I	AHS3331I		A03	117.319	TGCAGTGGGTTCAAATCCATCAATTTATTATTGTATAGTTTTGATTCTATCTCACTTTAGTCATCCAAA	NA	Shasidhar et al. (2017)
ID0982	AHGS2717	AHGS2717		A03	117.719	GGCTTTGACAGGTCCAACAT	GTGGCAAATCCTCACTGCTT	Shirasawa et al. (2012b)
ID0983	AHS3124	AHS3124		A03	117.837	AGCTTCCTTCTCCCTCTTCA	AACGAACTTCGCTAGGTCCA	Koilkonda et al. (2012)
ID0984	AHTE0621	AHTE0621	_C1	A03	120.571	CACTTTGGAGTTTGGACAGAAA	CGAATCTTGATCGCATCTCTC	Shirasawa et al. (2012b)
ID0985	TC7H02	TC7H02	_C1	A03	123.457	TCAGGATAATGACAGAGTGAGT	GGAAGAAGACCTTTGATGAG	Moretzsohn et al. (2005)
ID0986	AHS2570	AHS2570		A03	124.173	CACATATTCCAACCCCTTCTTT	CAAGGGTGCGTATCCTTCAT	Koilkonda et al. (2012)
ID0987	IPAHM093	IPAHM093	_C1	A03	125.092	TCCATCGTTAGTGGCACTGT	GTCGACTCCTGCCCAATCTA	Cuc et al. (2008)
ID0988	AHGS1468	AHGS1468	_C1	A03	127.719	CACACACACCCTGCACTTTC	CAAAGGACAAAAGGACAAAACA	Shirasawa et al. (2012b)
ID0989	AHGA96464	AHGA96464		A03	127.821	CCGTCACCTCCTCTTCTCTG	GTCGACTCCTGCCCAATCTA	Zhou et al. (2016)
ID0990	AHS1756	AHS1756		A03	129.439	TTTCATCTCTTCCGGTTTGG	ATCCTCAACACTTGCCTTGc	Koilkonda et al. (2012)
ID0991	AHGS1613	AHGS1613		A03	130.428	GCTCTTGGTATTTATTGCTCGC	GCAGCATATTGCCCTATTCC	Shirasawa et al. (2012b)
ID0992	AGGS0283	AGGS0283		A03	131.351	ACGCCACCAGAGAGAACAATAG	CCCTTCTCTCCAGTCTCCACTA	Huang et al. (2016)
ID0993	TC7E04	TC7E04	_C1	A03	132.967	GAAGGACCCCATCTATTCAAA	TCCGATTTCTCTCTCTCTCTCTC	Moretzsohn et al. (2005)
ID0994	AHGA96466	AHGA96466		A03	135.144	GTGGCACATAGACATCACCG	CGCAAACAAACACAACCAAA	Zhou et al. (2016)
ID0995	AHGS1951	AHGS1951		A03	135.556	CCAAACCCTAAAGAGCCGTT	CCCAATTCCCATTTGAGCTA	Shirasawa et al. (2012b)
ID0996	AHGS3708	AHGS3708		A03	138.504	TTCATTAGGAATTTGACAGTCCAT	GGAAAGTGTGGGAGGTTTGA	Shirasawa et al. (2012b)
ID0997	AHGS2594	AHGS2594	_C1	A03	139.908	CAATCTCAGCCTTTCCTCCA	TCAGTGTTCCTTGCCATTGA	Shirasawa et al. (2012b)
ID0998	AHS3077	AHS3077		A03	140.267	CCAGCAACAGAACTTGATAATCC	CCCTCTTTGGACAACTGCTT	Koilkonda et al. (2012)
ID0999	AHS1199	AHS1199		A03	140.335	TGCTTTCTTGATCCTCAGGG	TATGTCTGGTGGCAACGGTA	Koilkonda et al. (2012)
ID1000	AHGS2433	AHGS2433		A03	140.39	TTTGGGGAAGAGTGATGGAG	GATAAGAAGCCCTTGACCCC	Shirasawa et al. (2012b)
ID1001	AHS0225	AHS0225		A03	140.437	GCGGCTCTCTCTATCGTTTC	CAAGGGTGCGTATCCTTCAT	Koilkonda et al. (2012)
ID1002	IPAHM103	IPAHM103	_C1	A03	140.586	GCATTCACCACCATAGTCCA	TCCTCTGACTTTCCTCCATCA	Cuc et al. (2008)
ID1003	AI124P23	AI124P23		A03	141.044	CATTACTCCCTTCAAAACCCTG	GTGTGGAGTCAAATTAACACGC	NA
ID1004	AHGS3227	AHGS3227	_C1	A03	141.126	CCAGAGTTGTCTGCCTGTCA	GGTCAAAAACAGCACATTGG	Shirasawa et al. (2012b)
ID1005	AHGS1766	AHGS1766		A03	141.699	ACTCAGCAAAAATTGCAGCC	ATCTAATGCAACTTATTAAAGTCACG	Shirasawa et al. (2012a)
ID1006	AGGS0288	AGGS0288		A03	143.359	CTTGTGGTTTGGAAGGTCATTT	AGAAATACCAAAGGACCAGCAG	Huang et al. (2016)
ID1007	TC7E4	TC7E04	_C3	A03	147.819	GAAGGACCCCATCTATTCAAA	TCCGATTTCTCTCTCTCTCTCTC	Moretzsohn et al. (2005)
ID1008	PPGSSEQ19D9	PPGSSEQ19D9		A03	154.101	TGTTGCCCACTGTTCTAATCA	TCAAATGGCATAGTCTCCCC	Ferguson et al. (2004)
ID1009	EM67	EM67	_C1	A03	160.109	AAGGATTTGCCACTTGTTTC	AATCATAACTCAGCGAAGCA	Liang et al. (2009)
ID1010	AHS5478II	AHS5478	_C2	A04	0	TGCAGATTCTCCCTTGAAAAGGCAAATACCTGATTCCACTCAGGGTCTTGAGTTTTCTCATAGTGCTTG	NA	Shasidhar et al. (2017)
ID1011	AHS5478I	AHS5478	_C1	A04	0.462116	TGCAGATTCTCCCTTGAAAAGGCAAATACCTGATTCCACTCAGGGTCTTGAGTTTTCTCATAGTGCTTG	NA	Shasidhar et al. (2017)
ID1012	GM1979	GM1979	_C1	A04	8.61679	TCCAAGAGGAAGAGGGAAAAC	AAAACCCTTACTTCAACAAAAGA	Nagy et al. (2010)
ID1013	AHS2859I	AHS2859	_C1	A04	20.5876	TGCAGCTTGAGCTTGTGCGAGCCGGGGATGAACTTGAGCGAGATCGGAAGAGCGGTTCAGCAGGAATGC	NA	Shasidhar et al. (2017)
ID1014	AHS3382I	AHS3382	_C1	A04	24.0625	TGCAGGAAGGCGATCATGCCCGCCACTTCCTCCAGGATAAAGCGAGATCGGAAGAGCGGTTCAGCAGGA	NA	Shasidhar et al. (2017)
ID1015	AHS2950II	AHS2950	_C2	A04	26.1525	TGCAGCACTCGACCCGTTCGAACAGCTACAACACCTACAAGGAATACGCCCAGATCATCAACGACCAGT	NA	Shasidhar et al. (2017)
ID1016	AHS5898II	AHS5898	_C2	A04	35.3762	TGCAGTCCCGGTCTGGAATGACCCGGCCGGGCTTGCGTTTCCTCTCACGAATTTCACAAGGGAGAGCCC	NA	Shasidhar et al. (2017)
ID1017	AHS5898I	AHS5898	_C1	A04	37.5797	TGCAGTCCCGGTCTGGAATGACCCGGCCGGGCTTGCGTTTCCTCTCACGAATTTCACAAGGGAGAGCCC	NA	Shasidhar et al. (2017)
ID1018	AHS3382II	AHS3382	_C2	A04	43.4637	TGCAGGAAGGCGATCATGCCCGCCACTTCCTCCAGGATAAAGCGAGATCGGAAGAGCGGTTCAGCAGGA	NA	Shasidhar et al. (2017)
ID1019	AHS5825I	AHS5825	_C1	A04	44.2407	TGCAGCAATCCAGCCAGGCCATCGAGGAATTGCACGTGGTCTCCAATGAGTTGCGAGATCGGAAGAGCG	NA	Shasidhar et al. (2017)
ID1020	AHS5903I	AHS5903I		A04	55.2796	TGCAGACCATGCTTCTGCCAGGGATTGCCGGCCGGAATGATGCGAGATCGGAAGAGCGGTTCAGCAGGA	NA	Shasidhar et al. (2017)
ID1021	GM2007	GM2007		A04	57.9569	GGGCCTCTATTTCCTTCCTTT	TTGGGATTCTTGGATCAGATG	NA
ID1022	SEQ14H06	SEQ14H06	_C1	A04	59.6395	GCAACTAGGGTGTATGCCGT	CAACCCTATACACCGAGGGA	Ferguson et al. (2004)
ID1023	AHS2912I	AHS2912I		A04	67.0687	TGCAGGCCGAACAGGCCAGCCATCCGACCGACAGCGAGCAAGCATGAATCCGACCAAACGCCGCGAGAT	NA	Shasidhar et al. (2017)
ID1024	AHGS2793	AHGS2793	_C1	A04	67.7589	TTTTGGATCGAACCGTTCTC	GTGTACCATGCTGATGCCAC	Shirasawa et al. (2012b)
ID1025	AHS0075	AHS0075		A04	70.7029	CTGCAATGGCTTTAACCCTC	GTTTGGGGGTTTAGGGAAAA	Koilkonda et al. (2012)
ID1026	AHGS1955	AHGS1955		A04	71.3779	ATAAATTTGGGATTTGGGGG	GAAAGATAAAGAAGTTTTGAACTGGAA	Shirasawa et al. (2012b)
ID1027	AHGS1432	AHGS1432	_C1	A04	72.2739	TCCCTAACCAAAAGCCAGTG	AGGAAGCAGGAAGACCATTG	Shirasawa et al. (2012b)
ID1028	AHTE0803	AHTE0803		A04	72.8959	TCCATCATCCAAAGGTCAAA	CTATAATAGTTTAGCAAAAGGGAAAAA	Shirasawa et al. (2012b)
ID1029	TC21A09	TC21A09		A04	73.9209	AGCATGGATATTTGGAGGAAGA	TTAGCATTTCCCACATCACTTG	Macedo et al. (2012)
ID1030	AHGS1849	AHGS1849		A04	75.1252	ACATAGGCTAGCTCCTCCCC	GGGAACTCAAATGGTGCTGT	Shirasawa et al. (2012b)
ID1031	RGA2	RGA2		A04	77.6866	NA	NA	Shirasawa et al. (2013)
ID1032	AHGS2393	AHGS2393	_C1	A04	80.326	ATTTCCACCATTTGAACCCA	TGCAAGAGCAGAAACAAGGA	Shirasawa et al. (2012b)
ID1033	AHGS2322	AHGS2322	_C1	A04	81.8953	ACCAAGTTTTCTGCCAATGC	CCCATGAAACGCTGATTACC	Shirasawa et al. (2012b)
ID1034	GI338	GI338		A04	84.9637	CGACTATCGAATCTGCTATGA	ACGAGGGCATCATTTAAGTA	Moretzsohn et al. (2005)
ID1035	AHS3355I	AHS3355	_C1	A04	85.7553	TGCAGGAAGATATCGCCGACCGCACCCTGGCGATGTTGAAAGGCGAGATCGGAAGAGCGGTTCAGCAGG	NA	Shasidhar et al. (2017)
ID1036	AHS3793I	AHS3793I		A04	86.7908	TGCAGGACGCCGTCATCACCGGCCAGGACCGCAAGGAAATCGGCATGCTGATCGTCCCCAACATCGAGC	NA	Shasidhar et al. (2017)
ID1037	AHGS2442	AHGS2442	_C1	A04	86.862	TTTTCCACTCCCACCTTCAC	AAGAGCTCCGAAGTGCTCAG	Shirasawa et al. (2012b)
ID1038	AHS0318	AHS0318		A04	87.8244	CGGAATTACATGGCACCAAT	AATAATGTTTTCCCGGGGTT	Koilkonda et al. (2012)
ID1039	AHGS2539	AHGS2539	_C1	A04	89.5117	CGAAACCAAGTATGGTTCCTTC	TAAGGCAACACAAGAACCCC	Shirasawa et al. (2012b)
ID1040	AHGS3130	AHGS3130	_C1	A04	91.1081	CCGACCATCACTTGTAGGCT	TGTTGCCATATTGGTTTTTCTC	Shirasawa et al. (2012b)
ID1041	AHGS2520	AHGS2520	_C1	A04	92.6005	TGAATGGCATTGCAACATTT	ATGTCACATATGCCCCCTGT	Shirasawa et al. (2012b)
ID1042	RGA121	RGA121		A04	93.0625	CATAACCCTCCTACCATTTCT	CACTTGCAGAAGGAGGTG	Liu et al. (2013)
ID1043	AHGS2531	AHGS2531	_C1	A04	94.5338	TGAGGGTACCTCCACTTTCC	AGGGAGAAACAGCACAGCAT	Shirasawa et al. (2012b)
ID1044	AHGS2243	AHGS2243	_C1	A04	96.2542	TACCGCAGGCGTAGATTTTC	GTCGTCGTCCATATCGCTTT	Shirasawa et al. (2012b)
ID1045	AHGS3720	AHGS3720		A04	97.3555	GCTTCATTGTTCCGCTTTTC	GGAGAGCAACCAAAACCAAA	Shirasawa et al. (2012b)
ID1046	AHS0335	AHS0335		A04	98.2759	TGAGAGCAATCATCAGTCGG	ATTGGCGAAGAAGTCCATGT	Koilkonda et al. (2012)
ID1047	AHGA331177	AHGA331177		A04	98.9765	GCATCAAATTCGAGAGAAATGG	CTACTACACACATGGCGGGA	Chen et al. (2017)
ID1048	AHGS1886	AHGS1886	_C1	A04	99.0982	TTCCTTTGAGCCTTTGCACT	TGCTAATGAGGATCCATTGCT	Shirasawa et al. (2012b)
ID1049	AGGS1612	AGGS1612	_C1	A04	99.2806	CCTCCATCGAAGTTCGTTCAC	TCTACAATGTTATGCCGATCCA	Chen et al. (2017)
ID1050	AHS2375	AHS2375		A04	100.839	CGCTCTTCCTTCTCTCCTCA	ATAAAGAACGTTGGGGAGCC	Koilkonda et al. (2012)
ID1051	PPGPSEQ15C12	PPGPSEQ15C12		A04	100.925	ACAATGCAATGACCGTTGTT	TTGTTGCATGAGAACGTGAA	Ferguson et al. (2004)
ID1052	AGGS0396	AGGS0396	_C1	A04	101.938	CGTCGTCCATGTAATTTCAGTC	TCTATTGTTGCATGAGAACGTG	Huang et al. (2016)
ID1053	AHGA331142	AHGA331142		A04	103.093	GAAGCGGACAAATATGAACGA	CACGGGATCAAATTGGTTTT	Chen et al. (2017)
ID1054	GNB65	GNB65		A04	103.541	TTTTTCTGGACCAAGCCTCT	TGAATTCGGGCTACTGATCC	Wang et al. (2012)
ID1055	AHGS2638	AHGS2638	_C1	A04	103.59	TGTATTGCATTCCCTCCCTC	TTATGCCATGGGAAAAATGG	Shirasawa et al. (2012b)
ID1056	GM2480	GM2480		A04	103.656	AGCGCCTTCTTTTGTCTCTCT	GATGAAGAGGTGAGGGTGGA	Nagy et al. (2010)
ID1057	PPGSSEQ15C12	PPGSSEQ15C12	_C1	A04	104.438	ACAATGCAATGACCGTTGTT	TTGTTGCATGAGAACGTGAA	Ferguson et al. (2004)
ID1058	AHGS2487	AHGS2487		A04	104.694	TTCCATCGGATCTTGTCCTC	TGTCTGTGTTCGTGTGCGTA	Shirasawa et al. (2012b)
ID1059	TC1H4	TC1H4		A04	105.609	NA	NA	Chen et al. (2016)
ID1060	AHS0527	AHS0527		A04	106.517	CACTTCCTTTGCCATCGTTC	GAGCGAGGCGTAAAAACACT	Koilkonda et al. (2012)
ID1061	AHS1870	AHS1870		A04	106.846	TGGCTAAAACACTGCAAGTCTG	TCAAGGTGGGTTTGACATGA	Koilkonda et al. (2012)
ID1062	AHGS1761	AHGS1761	_C1	A04	107.191	CAGCTTCTAGCGGATGTGTG	CCCTCTTTTTCTCCCTCTGC	Shirasawa et al. (2012b)
ID1063	AGGS0963	AGGS0963		A04	107.381	TTCCTCTCACTCCAATTTCTCC	TGCAAGTAAGAGAAACCCAAGC	Huang et al. (2016)
ID1064	PPGSSEQ18C5	PPGSSEQ18C5		A04	107.431	GGACAGCCGGATGCTATTTA	ACATGAGTCCCTTTTCCCTT	Ferguson et al. (2004)
ID1065	AD92K17	AD92K17		A04	107.559	TAATCGTATTAGCACGAGAT	AAGAGTTGTACGCTAACTTATG	NA
ID1066	SEQ2C10	SEQ2C10		A04	107.67	GCAAGTCACATAGTTCAATTTTGG	GGCATAGCCATCCAAATCAT	Ferguson et al. (2004)
ID1067	AHGS1183	AHGS1183	_C3	A04	107.708	CCAAACCATTGAGAAGCGAT	GTGTTAGACGGCCAAAGAGG	Shirasawa et al. (2012b)
ID1068	AHS2278	AHS2278	_C1	A04	108.003	AACACGTTGAACCGTTTTCG	GCACCCACAGCTACAAGTGA	Koilkonda et al. (2012)
ID1069	AGGS1398	AGGS1398		A04	108.038	AACGGAAGAATGGTGTCAGAAC	TAGTGACCGGCAATGGTTTAC	Huang et al. (2016)
ID1070	AHS2927	AHS2927		A04	108.156	TGACTCTCccAGTCCCAATC	TTATAAGCGGATTCGGTTCG	Koilkonda et al. (2012)
ID1071	AHS1348	AHS1348		A04	108.389	CGCTCCTACCCATTTCTCAA	TGCCTGTGCTAATAGCCTGA	Koilkonda et al. (2012)
ID1072	GM1867	GM1867		A04	108.398	GAGCAGACATGGTTGAATGGT	CACCTCAACGAAGAACTCAGC	Nagy et al. (2010)
ID1073	AHGA331158	AHGA331158		A04	108.429	TTTGATAGCAATTCAACCATTTATT	AGGCAAACTGATTGAGGTGA	Zhou et al. (2016)
ID1074	IPAHM108	IPAHM108	_C1	A04	108.519	CTTGTCAAACTCTGTGACTTAGCA	CATGAACAATTACACCCAGTCA	Cuc et al. (2008)
ID1075	AHS0025	AHS0025		A04	108.821	CCTTTGTGAGACAAACAGAGGA	GACACAATCGAGCTGCTGaa	Koilkonda et al. (2012)
ID1076	GM1720	GM1720		A04	108.839	GCAGTTGAAAGTGTGAAAGCA	GCAGTCAAAGCACAAGACAAG	Nagy et al. (2010)
ID1077	AHGS2718	AHGS2718		A04	109.063	GGTCAAGCAGAAGCAGAACC	AATTCGTGCCTCATCTCCAC	Shirasawa et al. (2012b)
ID1078	AHS2312	AHS2312	_C1	A04	109.335	CTTACCCACCAATTCTTCGC	TTGCTTCAGCAAAGTCAACG	Koilkonda et al. (2012)
ID1079	AHBGSC1005D05	AHBGSC1005D05		A04	109.693	TCAACCACCGAACCAAAAA	TAACGGACGGCAACGAAT	Shirasawa et al. (2012a)
ID1080	EM142	EM142	_C1	A04	109.823	GAACCTTCCAGGACAAACTCG	CGTCTTCCTGCTCGTAATCG	Liang et al. (2009)
ID1081	TC7G10	TC7G10	_C1	A04	109.924	AATGGGGTTCACAAGAGAGAGA	CCAGCCATGCACTCATAGAATA	Moretzsohn et al. (2005)
ID1082	AHS1957	AHS1957		A04	110.06	TCTCCGAACTCCTCGACACT	GAGGATAGCGGAGAGGGAAG	Koilkonda et al. (2012)
ID1083	AHS1741	AHS1741	_C1	A04	110.066	CGCAATTACTGCCACCATTA	TTGCTTCAGCAAAGTCAACG	Koilkonda et al. (2012)
ID1084	AHS3128	AHS3128		A04	110.092	AGGGGGCAAAATTATCTGCT	TGTGCTTGTGTTCTTGAGCC	Koilkonda et al. (2012)
ID1085	AH594	AH594	_C2	A04	110.093	TGACCAAATCATCCCATCTTGC	CAGCACATCTCCAACTTTCTCCA	Moretzsohn et al. (2004)
ID1086	AGGS1126	AGGS1126		A04	110.105	CATCCCAACCAGTTTGTATGAA	GTCTTCTCCTCCTCTCAGCAAC	Huang et al. (2016)
ID1087	AHTE0622	AHTE0622		A04	110.117	GGTGGTGCAAATTGGAAAAA	GGGAGTACGTGCGACAATTT	Shirasawa et al. (2012b)
ID1088	A04A552	A04A552		A04	110.238	CTTCACTGTGAGGTGGAGGC	CCCTCTTAACGCACTGTTATCAA	Chen et al. (2017)
ID1089	AGGS2135	AGGS2135	_C1	A04	110.24	ACTGGAGGTCCTGCTGTTAGTC	ATACCAGTTCTCCAGCAAGCTC	Huang et al. (2016)
ID1090	AHS2547	AHS2547	_C1	A04	110.249	TTCGaaaTTCCATCAAAGCC	GTGGCGAGAAGAATCGAGAG	Koilkonda et al. (2012)
ID1091	AHGS2727	AHGS2727	_C1	A04	110.266	CTGCGGAGAGCAAGGATAGT	CATCACTTCCCATCACACCA	Shirasawa et al. (2012b)
ID1092	AD25F9	AD25F9	_C1	A04	110.309	NA	NA	Shirasawa et al. (2013)
ID1093	AHGS2192	AHGS2192	_C1	A04	110.339	AAAGCCCCAATGTCTAGCAA	GGGGTAGGGTTACCATGCTT	Shirasawa et al. (2012b)
ID1094	AHTE0176	AHTE0176		A04	110.364	GAGGTGGGAAATGTTTGATTGT	GGGGGAAGAAAAAGACTCAGTT	Shirasawa et al. (2012a)
ID1095	AHGS2108	AHGS2108	_C1	A04	110.408	TGACCTTCTACCCATGAGTTTG	CCCAGTCAAAATTTTCAACAA	Shirasawa et al. (2012b)
ID1096	AGGS1458	AGGS1458		A04	110.455	GGAAGGACAAGGAGAACCCTAT	AACCAGAACGCATACAGGTACA	Huang et al. (2016)
ID1097	LEG270	LEG270		A04	110.48	TGCYGGCATGGACGCYGTCCARCGCCG	AGCTTCCTCTGAGCTGCRTTTCTTACTCCAAGGGC	Bertioli et al. (2009)
ID1098	GM2637	GM2637		A04	110.494	ATGCTCTCAGTTCTTGCCTGA	AAGGAGCCAGCTAGCTACATAGT	Nagy et al. (2010)
ID1099	AHGS2373	AHGS2373	_C1	A04	110.534	CTCACACTGACTGGCCACAT	CCTTAACACAGCATCACGAGTT	Shirasawa et al. (2012b)
ID1100	AHGS1937	AHGS1937	_C1	A04	110.535	GGATAGAGCAAAGCAGTGGC	CCGATTTCAGAGTCCCCATA	Shirasawa et al. (2012b)
ID1101	AHS1000	AHS1000	_C1	A04	110.592	TGTGCATGTGAACCATGAAA	CCCTTTTGTGCTGTGTTTTG	Koilkonda et al. (2012)
ID1102	AHGS2709	AHGS2709	_C1	A04	110.595	GTTGCTGGGTAAAGACCGAA	GCAAATTGGCTCTATGTTTCC	Shirasawa et al. (2012b)
ID1103	AHGS3725	AHGS3725		A04	110.596	GGCATTTTTGGGTGACAAGT	TTGGGATGTCAATGCCCTAT	Shirasawa et al. (2012b)
ID1104	PM120	PM120		A04	110.604	TGTGTGAATGTGGAGGATGAA	ATGGATCCAACGGTTACCAA	He et al. (2003)
ID1105	AHGS3156	AHGS3156		A04	110.755	GCAATGACGACACAAGGCTA	CCCTAAATTCGAATCGCAAA	Shirasawa et al. (2012b)
ID1106	AHS0970	AHS0970	_C2	A04	110.758	CATCATTTGCAAAAGCCCAC	GGGTGAGTCATTGTTTGGCT	Shirasawa et al. (2012a)
ID1107	RN9C02	RN9C02	_C1	A04	110.764	CGTTACACTGAGCCAGCAACTC	ACGGCGGCGATAGTTTCA	Moretzsohn et al. (2005)
ID1108	AHS3126	AHS3126		A04	110.802	GAAATCCCTCCTTCCCTCAG	GTTGTGATTTGTTCCGGGTC	Koilkonda et al. (2012)
ID1109	AGGS0219	AGGS0219		A04	110.822	AACGCAGGCTTGATAGATTCTT	TTAGGGTGTGAGTTGCTTGAAA	Huang et al. (2016)
ID1110	GM1135	GM1135	_C1	A04	110.855	ACCAGGAAACCCACCAGTTAG	CAACCCAAGTTTTGAACCTCA	Nagy et al. (2010)
ID1111	AHGS1143	AHGS1143		A04	110.874	AATGCAGAACGGAAGAATGG	CGTCGAATTTTTCCAATGCT	Shirasawa et al. (2012a)
ID1112	TC1H04	TC1H04		A04	110.95	CATTACTTCCTAGGTTTGTTTTCCA	ATGGCGTGACAACGGAAC	Moretzsohn et al. (2005)
ID1113	LEG136	LEG136		A04	110.989	GATAGGTGGATCRTATGCTCCTGATGC	GCCTAATCAAGCTTGACATTAGAATADAGAAG	Bertioli et al. (2009)
ID1114	AHTE0841	AHTE0841		A04	111.064	TTCATTTGGATGTTAATATGAGTCAA	TCCATCATCCAAAGGTCAAA	Shirasawa et al. (2012b)
ID1115	AHS3458II	AHS3458	_C2	A04	111.089	TGCAGACGCTGCTGGATGTGGGCCTGGGCTATATCAAGCTGGGCCAGAGCGAGATCGGAAGAGCGGTTC	NA	Shasidhar et al. (2017)
ID1116	GM2313	GM2313		A04	111.18	GATGCTGCTAAATCGAGATGC	GTTGTTTTGTTTCACGCCAGT	Nagy et al. (2010)
ID1117	LG111	LG111		A04	111.184	NA	NA	Shirasawa et al. (2013)
ID1118	AHGS1745	AHGS1745		A04	111.201	TAGCCTCGGATTTTACGACG	ATGGCGGCTTCAGAGAGATA	Shirasawa et al. (2012b)
ID1119	AGGS1211	AGGS1211		A04	111.23	GAACAGCTTTGTGGTGTGACAT	ACAGACATAACAGTCAGTTTCACC	Huang et al. (2016)
ID1120	GNB733	GNB733		A04	111.231	GTGTCCGAATCTTTCACGGT	CGACATTAAAATGCCCGAAT	Wang et al. (2012)
ID1121	AHGS1518	AHGS1518		A04	111.318	AGCTCTTGACTTAGCCTGCG	CGGAGTGGTTACTGGGTTGT	Shirasawa et al. (2012b)
ID1122	AHTE0111	AHTE0111		A04	111.322	GGCTAGGGAGTAGCAGGGAAT	TGTTCATCATCATCACTTTTGC	Shirasawa et al. (2012a)
ID1123	CP02B03	CP02B03		A04	111.341	NA	NA	Shirasawa et al. (2013)
ID1124	GM2589	GM2589	_C1	A04	111.403	TTTCAGCTACCCTTCTTCCAAA	CAAAAGTGAACCCCGTAAGAA	Nagy et al. (2010)
ID1125	AGGS2261	AGGS2261	_C2	A04	111.449	CTCCCATCTTCCTTCACAGTTC	ACGGCGACTAAGTGATGAGTTT	Huang et al. (2016)
ID1126	GM2638	GM2638		A04	111.449	ATGCTCTCAGTTCTTGCCTGA	CAGACATAACAGTCAGTTTCACC	Nagy et al. (2010)
ID1127	AHTE0639	AHTE0639	_C1	A04	111.453	GCTTTTCATAGAAAACATTGAACCT	CGCGGATTTAATTTGTTTGTT	Shirasawa et al. (2012b)
ID1128	AHS2228	AHS2228	_C2	A04	111.468	CCACCATTTTGGTGCTCTCT	AGGTGGAGTTGGAGTTGGTG	Koilkonda et al. (2012)
ID1129	PM652	PM652		A04	111.54	GGAAAACCCTAACCCCTTGA	TCTCTCTTCTCACCCTCCTTTC	NA
ID1130	AHGS1353	AHGS1353		A04	111.623	CCTCGAGTGGATGAGAGGAG	GTGCCGTTTTATCCCAAAGA	Shirasawa et al. (2012a)
ID1131	RN12E01	RN12E01	_C1	A04	111.674	TTCTTTTACAACCCACACACCA	TGGTCATGCTTTCAATCACTTC	Moretzsohn et al. (2005)
ID1132	TC29C07B	TC29C07B		A04	111.768	TGGAGACAACCAATGAAATC	CTTAATTTCCACCCATACCA	Macedo et al. (2012)
ID1133	AHTE0693	AHTE0693		A04	111.807	GCAACACATCAAAATCAAACCA	AATGACAAGTAACAATATGAGAAGTTG	Shirasawa et al. (2012b)
ID1134	AHGS2390	AHGS2390	_C1	A04	111.866	CGGCGTTTTCAATTTGACTT	TCTGGTTTGTTCCACCCTTC	Shirasawa et al. (2012b)
ID1135	AHGS2432	AHGS2432	_C1	A04	112.18	AAAAGGAAATGGGGGTGAAC	GTACAGACAGACATAACAGTCAGTTTC	Shirasawa et al. (2012b)
ID1136	GM1907	GM1907		A04	112.18	CACTGTCCTCTTCCCTCACTCT	GGTGGACGAAGAAGAAGAAGAA	Nagy et al. (2010)
ID1137	AD95A7	AD95A7		A04	112.205	TATGCTACATTGAAGGCCATTG	CACTTGCACAGACCATAAGGAA	Leal-Bertioli et al. (2009)
ID1138	TC5C5	TC5C5		A04	112.261	NA	NA	Chen et al. (2016)
ID1139	AHGS1816	AHGS1816		A04	112.269	CTCCCCTGATTTGCCAACTA	AAGGAAACCTTGTTAATGGGG	Shirasawa et al. (2012b)
ID1140	AHGA170476	AHGA170476		A04	112.271	ACGAAGAACTCAGCTCCGTC	GCAAATGGAATTCATGCAAA	Zhou et al. (2016)
ID1141	AHGA54890	AHGA54890		A04	112.352	CCGATTTAGTGATCGTATTTTCAA	GCGGGACACATGACACTAGA	Zhou et al. (2016)
ID1142	502349	502349		A04	112.386	NA	NA	Shirasawa et al. (2013)
ID1143	AHGS0134	AHGS0134	_C1	A04	112.393	GAATCTGCTGTGGACCGTCT	GCAGATGGAGAAGCCATGA	Shirasawa et al. (2012b)
ID1144	AHGS1622	AHGS1622		A04	112.414	TACACGCACCACGTTACCAT	CGACAGGGGCTAGAGAGAGA	Shirasawa et al. (2012b)
ID1145	TC39F01	TC39F01		A04	112.508	ATCTATAAATTGGAGGATGAC	CAAGATGAAAGCTCAAAA	Macedo et al. (2012)
ID1146	AHS2882	AHS2882		A04	112.529	TTCTCATCTTGAACCCGGAG	CAACCCAAAGAAAAGGCTTG	Koilkonda et al. (2012)
ID1147	GM1062	GM1062		A04	112.557	AAGAAAAGGAGGCATGAGAGG	TTTCAATTGGGCTTCATCATC	Nagy et al. (2010)
ID1148	A04A168	A04A168		A04	112.7	GCTCTCAAAGCCAACCTTCA	TGCACATATCTTCTCCACCG	Chen et al. (2017)
ID1149	AGGS2196	AGGS2196		A04	112.757	CCACACAACAGAGACGATCATT	GTTTGCTAACTTCGGTTTCGTT	Huang et al. (2016)
ID1150	AH229	AH229		A04	112.775	GCAAACATCTTCCTTCCCAACA	ATTGACGTAAGCTGCCAAGAGG	Moretzsohn et al. (2004)
ID1151	AHS0358	AHS0358		A04	112.941	CGACTGCGAGCTCATGATAA	TCTGCACCTTATCTCCCACC	Koilkonda et al. (2012)
ID1152	TC9E08	TC9E08		A04	112.946	GAAACAGCCGCGAGAGAA	CCCTAACCTCTCTTCATTGTGC	Moretzsohn et al. (2005)
ID1153	AHTE0422	AHTE0422		A04	113.139	TGGCGTAATCTTTTAAGAACCAA	AGAATTAATGTCATCAAACGAATG	Shirasawa et al. (2012a)
ID1154	AHGS2469	AHGS2469		A04	113.157	GGTGAGAATGATTGTGATGATGA	ACTGCATCTACCCAGGCAAG	Shirasawa et al. (2012a)
ID1155	AHS2919	AHS2919		A04	113.256	AGAACAACCGCCAAGTCAAC	TTCTTCTCGACCTGACCACC	Koilkonda et al. (2012)
ID1156	TC29C07	TC29C07		A04	113.285	CTCTTCTGAGCTGGAGACAA	CTTAATTTCCACCCATACCA	Macedo et al. (2012)
ID1157	AHGS2155	AHGS2155	_C1	A04	113.318	GCTTGCTCTTCTGCTTCGAT	TTCAGCAGAGAATGTGACAAAAA	Shirasawa et al. (2012b)
ID1158	TC13G05	TC13G05	_C1	A04	113.728	NA	NA	Macedo et al. (2012)
ID1159	AGGS383	AGGS383		A04	113.823	CCAAACACTTTGTTACCCAGTT	TTCACAACATCCAATGACAACC	Chen et al. (2017)
ID1160	ARS772	ARS772		A04	113.931	TTTTTCTGGACCAAGCCTCT	TGAATTCGGGCTACTGATCC	Wang et al. (2012)
ID1161	AHGS1834	AHGS1834	_C2	A04	113.942	GGAGAGTGAAGAATGCGGAG	GAATCCGATCCTAAGTGGCA	Shirasawa et al. (2012b)
ID1162	SEQ12E10	SEQ12E10		A04	114.008	TGCTTTTAGAGGCTTTGCCA	GAAACTGCAACAGCAACAGAA	Ferguson et al. (2004)
ID1163	AHGS2046	AHGS2046		A04	114.023	GCGATTCTAGCGCAACTCTC	GTGGGAGACACCCCACTATG	Shirasawa et al. (2012b)
ID1164	RN7G9	RN7G9		A04	114.028	NA	NA	Chen et al. (2016)
ID1165	AHS3458I	AHS3458	_C1	A04	114.156	TGCAGACGCTGCTGGATGTGGGCCTGGGCTATATCAAGCTGGGCCAGAGCGAGATCGGAAGAGCGGTTC	NA	Shasidhar et al. (2017)
ID1166	AHGS3715	AHGS3715	_C1	A04	114.264	CACCCAGTCAAAATCTTCAACA	CTTGTCAAACTCTGTGACTTAGCA	Shirasawa et al. (2012b)
ID1167	AHGS1633	AHGS1633	_C1	A04	114.277	AGAGGGAGAAAAGGAGTCGC	CCACCTTCAATTCCATCCAC	Shirasawa et al. (2012b)
ID1168	GM1919	GM1919		A04	114.442	TGGAAGGGGTCAGAAGAAGTT	CCGTGTCTCTCTCTTTCTCTCC	Nagy et al. (2010)
ID1169	S109	S109		A04	114.445	AAGGGAGCACAATCATA	GAGCACGAGTTCATACAC	NA
ID1170	AGGS477	AGGS477		A04	114.448	TTGCATGCTAAGAAAGCTACAG	AGAGGTGTATGAAGAGGCAGGA	Chen et al. (2017)
ID1171	SEQ18C05	SEQ18C05	_C1	A04	114.507	GGACAGCCGGATGCTATTTA	ACATGAGTCCCTTTTCCCTT	Ferguson et al. (2004)
ID1172	AHTE0884	AHTE0884		A04	114.558	CCCTACAATCTATCATCCAAAGG	TTTCCCAAACTGTCCTCACA	Shirasawa et al. (2012b)
ID1173	AGGS1741	AGGS1741		A04	114.577	NA	NA	Huang et al. (2014), unpublished
ID1174	AHGS1802	AHGS1802	_C1	A04	114.974	AATGTTTGTAGCACGCAGCA	CGCATTACCGTCGGACTAAT	Shirasawa et al. (2012b)
ID1175	AHTE0804	AHTE0804		A04	114.991	ACGCTCCTTGACTGATCTGG	GGCATCTTCATGGGAGTAGC	Shirasawa et al. (2012b)
ID1176	AHGS0347	AHGS0347	_C1	A04	114.995	AACCAGTATCCCTTCCGCTT	AGTTTGTTGCCAGTTTCGCT	Shirasawa et al. (2012a)
ID1177	AGGS1414	AGGS1414		A04	115.183	GCCACCTCTGTATCACTCAATTT	AGGCGAGAGAGAGAGAAACGTA	Huang et al. (2016)
ID1178	AHGS1567	AHGS1567	_C1	A04	115.28	CTAGGTGGGTGAGGCTGAAA	GTTGCATTGTGATTGCCTCT	Shirasawa et al. (2012b)
ID1179	RN35B05	RN35B05		A04	115.292	GCCGGGGACAGATGAGAC	AAGCAACGGAGTAGAAGGGAAC	Proite et al. (2007)
ID1180	TC23B10	TC23B10		A04	115.392	GTTCGGGTGAACAAGCACTAA	AAGTCACCTTCACTGGATATTGC	Macedo et al. (2012)
ID1181	AHS2757	AHS2757		A04	115.392	AATTCCAATTTGTTTCCCCC	CGGCGTTGTTATTGTTGTTG	Koilkonda et al. (2012)
ID1182	AHS4084I	AHS4084I		A04	115.518	TGCAGGAAGACGCCCGCCTGCTCAAGGTGGTCAGCTACCTGGATGTGGGCGATGGCAATTACTGGGCGA	NA	Shasidhar et al. (2017)
ID1183	AGGS570	AGGS570		A04	115.541	TGTTAGATGTTTCGTGAGTTCG	TACCTCGAGTCGTAAAGCAAGG	Chen et al. (2017)
ID1184	AGGS1206	AGGS1206		A04	115.58	CAGACAAACCAAGCCAATCTTT	TGAACTATCAAGGGCCAGAAGT	Huang et al. (2016)
ID1185	POCR536	POCR536		A04	115.681	TGTCACCATTGAAGAGCAGC	ACAGTGAAAAATATGCCGCC	Tang et al. (2012)
ID1186	AHS1351	AHS1351	_C2	A04	115.74	AAAACCCTCCAAAACCAACC	AGCCATAATCGCACCAATTC	Koilkonda et al. (2012)
ID1187	AGGS1781	AGGS1781	_C1	A04	115.781	NA	NA	Huang et al. (2014), unpublished
ID1188	PPGPSEQ18C5	PPGPSEQ18C5		A04	115.819	GGACAGCCGGATGCTATTTA	ACATGAGTCCCTTTTCCCTT	Ferguson et al. (2004)
ID1189	TC5A07	TC5A07		A04	115.868	GTTTGGTTCTCCCTCCTCCT	AGCCTCTTCATTCCCCTCAT	Moretzsohn et al. (2005)
ID1190	AGGS1850	AGGS1850	_C1	A04	115.905	NA	NA	Huang et al. (2014), unpublished
ID1191	AHGS3157	AHGS3157	_C1	A04	115.909	TCCCATCAATCACCTCAACA	TAGCCATATCATAGCCCCCA	Shirasawa et al. (2012b)
ID1192	SEQ3H06	SEQ3H06		A04	115.958	CGCAGGCTATAACTAGCTCCC	CATAAAGCAAATGGCGACAA	Ferguson et al. (2004)
ID1193	AH569	AH569	_C1	A04	116.036	GCGTTTTAGAGCCCCATTTGAG	CATGGACATAGCAGCACAAACAAC	Moretzsohn et al. (2004)
ID1194	IPAHM105	IPAHM105	_C1	A04	116.066	CAGAGTTTGGGAATTGATGCT	GCCAGATCTGAGCAAGAACC	Cuc et al. (2008)
ID1195	GM890	GM890		A04	116.121	CATGGCTTCCCATTCTTCTTA	GGCACATAGTTGCAGGCATA	Nagy et al. (2010)
ID1196	S113	S113		A04	116.129	TTGCATGTAGGAAAGAAAGATT	TTGGATGTGGTGGTGATGT	NA
ID1197	AHGS1313	AHGS1313		A04	116.171	AAATGGAAGGCTTTGTGTGC	AGTCGGCAACATCCTTCATC	Shirasawa et al. (2012b)
ID1198	TC39B04	TC39B04	_C1	A04	116.333	ATCTCGTTCATGCACACGTTAG	ACAGTACTTGGCGTTAAGAGGG	Macedo et al. (2012)
ID1199	AGGS0042	AGGS0042		A04	116.396	GATATGTTTGGATCCTGGGAAT	TAAAGAGCTCATGGTGCAGAGA	Huang et al. (2016)
ID1200	AGGS1706	AGGS1706	_C1	A04	116.443	NA	NA	Huang et al. (2014), unpublished
ID1201	LEG461	LEG461		A04	116.486	ATTAGCGGCGGATTCMTACGACT	TGTCTGYCKATCCCAACGCAAAGG	Bertioli et al. (2009)
ID1202	AGGS580	AGGS580		A04	116.738	CAAGGAGTTCAAAGGTTTGCTT	CTTTACGCCCTCTTCATCAATC	Chen et al. (2017)
ID1203	PPGPSEQ3H6	PPGPSEQ3H6		A04	116.768	CGCAGGCTATAACTAGCTCCC	CATAAAGCAAATGGCGACAA	Ferguson et al. (2004)
ID1204	AHTE0202	AHTE0202		A04	116.789	GAGAGCGGTAATTTTTATGATTTG	TACTTTTGCGACTTTGTCTCCA	Shirasawa et al. (2012a)
ID1205	AHS2583	AHS2583		A04	116.85	GAGAGGCAACGCATTACACA	CTCTTGTCCCCTTTGCAATC	Koilkonda et al. (2012)
ID1206	AHGS3140	AHGS3140	_C2	A04	116.908	AATTAGCCCCAGAGACGTTG	AGAAGAAATCCCCGCTCTTC	Shirasawa et al. (2012b)
ID1207	LEG50	LEG50		A04	116.926	TCRAAGYTGCAATGGCATCCGTTTAC	CCTTCYAWGTTCTGAATCTGTTTYGCTTC	Bertioli et al. (2009)
ID1208	GM1897	GM1897		A04	117.138	GCGGTTTCTGGTAGCTTGAA	CCAGGGACACAAACAGAAGAA	Nagy et al. (2010)
ID1209	AGGS2488	AGGS2488	_C1	A04	117.166	CCTGGATTTCTCTCTCTCCATC	CATAACGAACAAACCACAAAGG	Huang et al. (2016)
ID1210	TC39A10	TC39A10		A04	117.22	GCTGCTAATCGAGATGCAAGTA	TTTGTTTCACGCCAGTAGATTTT	Macedo et al. (2012)
ID1211	AHGS2785	AHGS2785	_C1	A04	117.221	AGGGCAGAAAGGGACAAGAT	GATCCAAATGAAGGGAGGGT	Shirasawa et al. (2012b)
ID1212	AHGS1679	AHGS1679		A04	117.329	GCGCGAGAAAAAGTGAAAAC	AAACCTAAAACGCGCAGAAA	Shirasawa et al. (2012a)
ID1213	SEQ17G06	SEQ17G06		A04	117.331	AACGACAACGACAACGACAA	TCCACTATACAGTTGGGGGC	Ferguson et al. (2004)
ID1214	AGGS0580	AGGS0580		A04	117.399	CAAGGAGTTCAAAGGTTTGCTT	CTTTACGCCCTCTTCATCAATC	Huang et al. (2016)
ID1215	GNB155	GNB155		A04	117.435	AGAACGCGAGATTACGCAAC	GTCTGGGCGTCAGATTAGGA	Wang et al. (2012)
ID1216	AHGS2466	AHGS2466	_C3	A04	117.547	TTGGATTGGAATGCTGACAA	GAAAGGGATTGCCTCTCAAG	Shirasawa et al. (2012b)
ID1217	PM375	PM375		A04	117.572	CGGCAACAGTTTTGATGGTT	GAAAAATATGCCGCCGTTG	He et al. (2005)
ID1218	GNB533	GNB533	_C1	A04	117.609	GAGATGCGTCAAAGGGCTTA	TCTAAATGGGTGGACAAGCG	Wang et al. (2013)
ID1219	AHGS1588	AHGS1588	_C1	A04	117.644	TTTGAACTTTGCCACCCTTC	TGGAAGATTGAGGATTGGTTG	Shirasawa et al. (2012b)
ID1220	AHGS3623	AHGS3623		A04	117.66	TCATTTCAGATTTACCATTCAGTCA	AAATTTTGCACCATGCATCA	Shirasawa et al. (2012b)
ID1221	AHGS2351	AHGS2351	_C3	A04	117.717	GCACGAGAAAAGTGAAAGCC	TTCTTCTTCCTCTCCTCCCC	Shirasawa et al. (2012b)
ID1222	AHS0087	AHS0087	_C1	A04	117.792	AACACAAAAAGCAGCCATCA	TCCGAGGAAGATTGAAGGAG	Koilkonda et al. (2012)
ID1223	LEG451	LEG451		A04	117.838	NA	NA	Shirasawa et al. (2013)
ID1224	SEQ18A08	SEQ18A08	_C2	A04	117.868	TCAATTTCAAAATATTTCCACTTTCTT	GGGTTAGCATATGACCCCAA	Ferguson et al. (2004)
ID1225	TC29C7	TC29C7		A04	117.951	CTCTTCTGAGCTGGAGACAA	CTTAATTTCCACCCATACCA	Macedo et al. (2012)
ID1226	AHGA36571	AHGA36571		A04	117.977	GTCACCATTGAAGAGCAGCA	ACAGTGAAAAATATGCCGCC	Zhou et al. (2016)
ID1227	ARS811	ARS811		A04	118.132	TGAGCTGTTATGTTTTCTCTGGG	AAATTCCAAGCCAAACACCA	NA
ID1228	GM1311	GM1311	_C1	A04	118.363	CACATGATGATGGATCTTTGTTC	AACCATGACACCAGCTACACC	Nagy et al. (2010)
ID1229	AHS0611	AHS0611		A04	118.397	CTTTCTTCGTCTTTCACGCC	GCCTACACCGTCTCCTTCAC	Koilkonda et al. (2012)
ID1230	AGGS0225	AGGS0225		A04	118.696	GTAGTGACGACGACATGCTGAT	CCCTTCACTTCTGCAAACTC	Huang et al. (2016)
ID1231	SEQ3B10	SEQ3B10		A04	118.763	GGTGATGCTCCCCTCTACAA	CCTGCGAAACACAACAGAAA	Ferguson et al. (2004)
ID1232	AHGS2201	AHGS2201		A04	118.783	TTTCACTTCTGCTGCCACAC	TATCGTGACTCCGCTCCTCT	Shirasawa et al. (2012b)
ID1233	AHGS2643	AHGS2643	_C1	A04	118.796	ACAATGACGGCATTTCCAAT	TTCAAACACGAACTCCCTCC	Shirasawa et al. (2012b)
ID1234	AHGS3656	AHGS3656		A04	118.808	CTTAGAAAGGGTGCGAATGC	GATCAACCTCCCCCATTTTT	Shirasawa et al. (2012b)
ID1235	AHGS2284	AHGS2284		A04	118.842	CTCCGAATTGGGAATTTTTG	CTTTTCTTGGCCTTGATTGC	Shirasawa et al. (2012b)
ID1236	LEG152	LEG152		A04	118.932	GTCGTCGGMAACTTCAACACYCTCGA	CGAGCTACCTCAKCRTCRTTGGGRAAGAAACCCATGA	Bertioli et al. (2009)
ID1237	AHGS2641	AHGS2641	_C1	A04	118.969	TGGAGCAAACTCTCCCCTATT	GGGGGTCCTGTTATGGTTTC	Shirasawa et al. (2012b)
ID1238	GM629	GM629		A04	119.084	CAAGAGGGACGGATAATAGCA	GACGCAAGGAAATGAGCATAC	Nagy et al. (2010)
ID1239	AHGS2208	AHGS2208		A04	119.145	CCTTTGGATTTTCTTGGGGT	CGCAACACTCCGATTGATAA	Shirasawa et al. (2012b)
ID1240	AHGS2782	AHGS2782	_C1	A04	119.178	ATGCGGAACTCCACAATTTC	TGACGTCGAGTTCATCAAGC	Shirasawa et al. (2012b)
ID1241	AHS2982I	AHS2982I		A04	119.203	TGCAGACCATGGAACAGCAAGGGATTGGCATGCAACAGCGAGATCGGAAGAGCGGTTCAGCAGGAATGC	NA	Shasidhar et al. (2017)
ID1242	AHGS1392	AHGS1392		A04	119.205	GGACACAGCTCCTTGTCCTC	CTGTCACGTCTTGTTTCCCTC	Shirasawa et al. (2012b)
ID1243	A04A301	A04A301		A04	119.274	ATTTTCTTCCCCCTTGCACT	CGATGATAACGATAACGACGA	Chen et al. (2017)
ID1244	GI832	GI832	_C1	A04	119.329	GCCACTTTATTCTAAGCACTCC	CACCGAGAGCAGCAGCACA	Moretzsohn et al. (2005)
ID1245	TC11B04	TC11B04	_C1	A04	119.358	GATCTGAAGGCTCTGATACCAT	GATCTCAACCAGAACAGTATGC	Moretzsohn et al. (2005)
ID1246	AHGS2654	AHGS2654		A04	119.418	GCTTCCTCGATGGTGACATT	GGAATTTGTCGTTGTCGGAG	Shirasawa et al. (2012b)
ID1247	GM955	GM955		A04	119.499	NA	NA	Shirasawa et al. (2013)
ID1248	GM2246	GM2246	_C1	A04	119.528	GCAATTTATGTGCACCCTTTT	CGCTTGACACCAATGAAGTCT	Nagy et al. (2010)
ID1249	AH3195	AH3195		A04	119.55	TGCAGAATCCTTGAATTTGTCACAAATGGTAGACACCTTCTTATAATCAAGTGCATAGTAGTTTTTCTC	NA	Shasidhar et al. (2017)
ID1250	AHGS1967	AHGS1967	_C2	A04	119.593	TCCATCTCATCCACCTTGCT	CCAAAAGGGAGCACAATCAT	Shirasawa et al. (2012b)
ID1251	AHS1545	AHS1545	_C1	A04	119.596	GCCCTGTTGTTTCTGTCCAC	GGAACAATGAAGCAGGGAAA	Koilkonda et al. (2012)
ID1252	GM736	GM736		A04	119.619	GTGAAGGAGAACCTCGACACA	TCTCATTCCATTGATCCTTGC	Nagy et al. (2010)
ID1253	AHGA354335	AHGA354335		A04	119.674	TGCGGAGTTAAAGAAGCACA	TGAGCCTTTACGACTACTAACCG	Zhou et al. (2016)
ID1254	PM427	PM427		A04	119.681	CAGCGGCAACAGTTTTGATG	GAAAAGTATGCCGCCGTTG	NA
ID1255	AHGS1941	AHGS1941	_C1	A04	119.681	TTCAGCTTCTCTCTGTGGCA	CCTTCTCCCTCCCTCTCATC	Shirasawa et al. (2012b)
ID1256	AHS1554	AHS1554	_C2	A04	119.718	CCGAGAAGTTGATGAGGAGC	GTGGCTTTGATGGATGGTTT	Koilkonda et al. (2012)
ID1257	AHGS1973	AHGS1973		A04	119.77	TGGAGGCTAGATCCGACAGT	TGACAGTTGCCTGCAGAGAT	Shirasawa et al. (2012b)
ID1258	LEG14	LEG14		A04	119.812	CTCTGAAGGAACTGAGATYTCAAATCCATC	GCATTCAAGGMAAAGGTGGTGATGTGTC	Bertioli et al. (2009)
ID1259	AHS2875	AHS2875		A04	119.869	CCCTTCTCACTCTTTGCTGC	GATCTGCAGCAGTTTCCCAT	Koilkonda et al. (2012)
ID1260	AHGS2481	AHGS2481	_C1	A04	119.885	GAAGCGCTGTCAGACTTTCA	TTTCCGGTGTCGTTTTAAGC	Shirasawa et al. (2012a)
ID1261	LEG62	LEG62		A04	119.948	GATACTGTRTGYCCATGGTGCTTTGTTGG	AAGTTCTTCAACTAGATCATGTTGCTT	Bertioli et al. (2009)
ID1262	GNB418	GNB418		A04	120.117	AAATTAAAAGCGCAACGCTC	ATTCTCCCGCCAACCTTACT	Wang et al. (2012)
ID1263	RN5H02	RN5H02		A04	120.131	TATGAGGTTTCAAGGGATGGTG	CCCACACAGCAAGAACTGATT	Moretzsohn et al. (2005)
ID1264	AHGS2048	AHGS2048	_C1	A04	120.16	GTCTCTTGAGGTCCTGTCGG	GGTTCTTCCTCCATGAGCAG	Shirasawa et al. (2012b)
ID1265	AH408	AH408	_C1	A04	120.161	CATGGACATAGCAGCACAAACA	GAGGGTGGTGGCGTTT	Moretzsohn et al. (2004)
ID1266	AGGS1547	AGGS1547		A04	120.216	GGAGGGAGACTTCATAGTCGAA	TAATGTGATTCGGTGCACTTGT	Huang et al. (2016)
ID1267	IPAHM395	IPAHM395		A04	120.392	CAGAGTCAATGGCAGCGTAG	TCCTTCCCTCATCTAAAACCAA	Cuc et al. (2008)
ID1268	AGGS1326	AGGS1326		A04	120.403	AGATCCGTTGCCACTATCCTT	GCGACGAGTTTCTCTCTCCTT	Chen et al. (2017)
ID1269	LEG318	LEG318		A04	120.43	TTTGCYAAACGRATATTCTATACTGTGTTTATGGG	ACCTTATASCGTGGTCGCTTTCCYGTAAGTG	Bertioli et al. (2009)
ID1270	AHGS2166	AHGS2166		A04	120.434	GCTGTGATGGTGATGGTGTC	TGCATTTTGGTAACCTGCAA	Shirasawa et al. (2012a)
ID1271	AHGA354330	AHGA354330		A04	120.506	TCCCTCTTCCTCTCCCTCTC	GAAATTGTAATGCAACGCCC	Zhou et al. (2016)
ID1272	AHGS2495	AHGS2495	_C1	A04	120.514	CACGTCACATCACACAGCAG	GTTGCCGTTGGAAACAGTCT	Shirasawa et al. (2012b)
ID1273	AGGS1485	AGGS1485		A04	120.59	AGAGGAGTTCAACGATGGAGAA	CTAGTTTGCTATCCCACCCTTC	Huang et al. (2016)
ID1274	AGGS1520	AGGS1520		A04	120.647	GCTGCAGCGCTACTAACACTC	AAGAAGGACAAGGAAGGAGAGG	Huang et al. (2016)
ID1275	AHS2274	AHS2274	_C1	A04	120.726	AATTCGAGGGTGCTGAAATG	AGCAAGACACAGGCCACTTT	Koilkonda et al. (2012)
ID1276	AGGS1200	AGGS1200		A04	120.755	CGTAGCGAGAAGCAACACTAAA	CCTAATTTCTCTCCTTCCCTCA	Huang et al. (2016)
ID1277	AHGS1160	AHGS1160		A04	120.844	ACTCAAAAGAGCGCGACAAT	CAAACTATCAAGTGGCGCAG	Shirasawa et al. (2012a)
ID1278	AHGA38598	AHGA38598		A04	120.849	CCAATTTTGGTTTCCATTGC	TAGTTATGGGCGCAACAACA	Chen et al. (2017)
ID1279	RM17H09	RM17H09	_C1	A04	121.007	CCCATCACAGTTGGCATATCT	TGTAGTGGATTAGACAGCCCC	Proite et al. (2007)
ID1280	AHGS1711	AHGS1711		A04	121.247	ATTACATTTTCCAAGGCATCA	GCAGAGCAAAAATGCAACAA	Shirasawa et al. (2012b)
ID1281	AHGS1471	AHGS1471	_C1	A04	121.292	CAAGAAAGAACGTGCGGC	AACCTGCCTACCCTTGGTCT	Shirasawa et al. (2012b)
ID1282	SEQ15C12	SEQ15C12	_C2	A04	121.463	ACAATGCAATGACCGTTGTT	TTGTTGCATGAGAACGTGAA	Ferguson et al. (2004)
ID1283	AHS0572	AHS0572	_C2	A04	121.548	AGGTGTGTGTGTTCCACAGc	GAGAAGTGTTGAAGGAGCGG	Koilkonda et al. (2012)
ID1284	AHS2873	AHS2873		A04	121.554	TGCTGCCATTTTCCTCTTCT	TACCGAGTTACCACACGCAA	Koilkonda et al. (2012)
ID1285	S118	S118		A04	121.772	NA	NA	Shirasawa et al. (2013)
ID1286	AHGS2193	AHGS2193	_C1	A04	121.817	GGATGCTGTAAATGAGAAAATGG	TGTGTTTCAAATGGGGTTCC	Shirasawa et al. (2012b)
ID1287	AHGA354327	AHGA354327		A04	121.85	AAATCCCCCTTGAGAGTCGT	GGAGTTGCGGATCTCAAAAA	Chen et al. (2017)
ID1288	PPGSSEQ19A4	PPGSSEQ19A4		A04	122.035	CCTCCAAGGTTGAAACCAGA	GAAAGCAAGGCAAGGATGAA	Ferguson et al. (2004)
ID1289	AHGS1311	AHGS1311	_C1	A04	122.106	CACTTGAAGCACCAAATTGAGA	TGGGTGCCATTGTTTCATTA	Shirasawa et al. (2012a)
ID1290	RN23F12	RN23F12		A04	122.341	CTTGGGAGAGAAGCAATTCAGT	GCCATGCAATAGTAGTCACCAA	Proite et al. (2007)
ID1291	AHGS2384	AHGS2384	_C1	A04	122.373	AACAAGTGCAGCAAGTCACG	GTACCACTGCTGCTGGTTGA	Shirasawa et al. (2012b)
ID1292	AHGS1991	AHGS1991	_C2	A04	122.597	ATGGCCAGGTAAGAAGAGGC	TGCAAACCAACAACATCAGA	Shirasawa et al. (2012b)
ID1293	AHGS1917	AHGS1917	_C1	A04	122.841	CCATGGCTTTATCAGGGGTA	GCTGATAAGCTAAGGACGGATG	Shirasawa et al. (2012b)
ID1294	AHGS1279	AHGS1279	_C1	A04	122.932	GCAAGCACACACACGCAC	AATGATTGCAGAGAATGGGG	Shirasawa et al. (2012b)
ID1295	TC3H02	TC3H02	_C2	A04	123.006	CTCTCCGCCATCCATGTAAT	ATGGTGAGCTCGACGCTAGT	Moretzsohn et al. (2005)
ID1296	AHGS2649	AHGS2649		A04	123.055	CATGCCAATTGACTGGATCA	GCACCCTCCTTTAATTTTTGC	Shirasawa et al. (2012b)
ID1297	AHGA220404	AHGA220404		A04	123.146	GCCTCCAATATTCGGGTTTT	GCGAAGTGTTGGAGAAGAGG	Zhou et al. (2016)
ID1298	AHGS1778	AHGS1778	_C1	A04	123.19	CGGCTGCGGTATTCTGATAG	GGATTTTGGTTATGAAATGCTTG	Shirasawa et al. (2012b)
ID1299	AHS1056	AHS1056		A04	123.286	TCAACCCGAATCCTTATTGC	TGGTTACAACTCCGGTGACA	Koilkonda et al. (2012)
ID1300	AHGS1382	AHGS1382	_C1	A04	123.348	TTCCTGTGCCTTTTGGATTC	CGAGATGAAGGTGGTGAGGT	Shirasawa et al. (2012b)
ID1301	AP40	AP40		A04	123.434	CTGTTTGATCGCCGCTATG	GTCAAGTGCTTCCTCCGATG	Moretzsohn et al. (2009)
ID1302	AHS1461	AHS1461		A04	123.558	GCGACTCATCTCTCCTCTCTTC	AGTCTGAGATTACCGGCAGC	Koilkonda et al. (2012)
ID1303	AGGS2251	AGGS2251	_C1	A04	123.628	ACGCACCACGTTACCATTAGAT	GATGGCACGAAGCTAGAGAGAG	Huang et al. (2016)
ID1304	AHS3098	AHS3098	_C1	A04	123.65	CGGTGCATCTGCTATTGTTG	CAGTCATCAAAGGGAGCCAT	Koilkonda et al. (2012)
ID1305	AHGS1236	AHGS1236		A04	123.812	GCTTAGGACCAGGATGGAAA	GATGAAGGATGTTGCCGACT	Shirasawa et al. (2012a)
ID1306	AGGS2531	AGGS2531		A04	124.644	TTTGTTGCGAGTTCTGGTTACT	CCTGACACTGATAGCAGATTAACA	Huang et al. (2016)
ID1307	AHGS3704	AHGS3704		A04	124.961	GAGAGAGAGCGTGCACAACA	TGGAGGAGAGACTCAAACCG	Shirasawa et al. (2012b)
ID1308	AHGS2132	AHGS2132	_C1	A04	125.279	TGAACCCTCGGATGAGAAGT	AGTCCCGAGAAGCAGCATAA	Shirasawa et al. (2012b)
ID1309	SEQ8E12	SEQ8E12	_C2	A04	125.453	TCTGTTGAGAACCACCAGCA	GTGCTAGTTGCTTGACGCAC	Ferguson et al. (2004)
ID1310	AHTE0335	AHTE0335	_C1	A04	126.081	GACAAAGGTAGAGGTTAATCCCA	CCTAACATTGGGTTGGAGGA	Shirasawa et al. (2012a)
ID1311	GM2673	GM2673		A04	126.208	CTTGAGCTCTCTCTGCCTCTG	GAGGAGGAGGAAGCAAGAAGA	Chen et al. (2017)
ID1312	GNB554	GNB554	_C1	A04	126.627	GGTTTGGAACAAGTCAGGGA	GTGGATAGGAAGATTGCCGA	Wang et al. (2012)
ID1313	AGGS1275	AGGS1275		A04	127.139	GGGTCTTTCCATTCATCAATTC	GGAATCCACAAGTTCCAGAATC	Huang et al. (2016)
ID1314	AHGS2204	AHGS2204		A04	127.235	TGAAAAACAACATTTCAAAAGGA	CCCTAATTTCTGCCTTCGATT	Shirasawa et al. (2012a)
ID1315	AHS3383I	AHS3383I		A04	127.795	TGCAGACATCGGACATCGAGCATGAGGTGCTGGCATGAGCGAGATCGGAAGAGCGGTTCAGCAGGAATG	NA	Shasidhar et al. (2017)
ID1316	TC23C08	TC23C08	_C2	A04	128.086	AGCAGAGTGGAAAACGAAGAAG	GTCAGTTTGTGAATCGGGTTTT	Macedo et al. (2012)
ID1317	TC23C08B	TC23C08B	_C1	A04	130.054	AGCAGAGTGGAAAACGAAGAAG	CGAATCTTTGCGCTCTTTCT	Bertioli et al. (2009)
ID1318	ARS726	ARS726		A04	130.238	GTGTCCGAATCTTTCACGGT	CGACATTAAAATGCCCGAAT	Wang et al. (2012)
ID1319	AHGS2117	AHGS2117		A04	132.704	CGATGGGTCTTTCCATTCAT	CCGCTATGGATGGGTGTAAT	Shirasawa et al. (2012a)
ID1320	AHS1943	AHS1943		A04	138.255	GCAGTTGCAGTGCCAAAAT	CAGCAAGCTTGTCCTCCAAT	Koilkonda et al. (2012)
ID1321	SEQ3B05	SEQ3B05	_C2	A04	140.383	CCTCCCTGCTTGATCCAATA	AACTGTAGCGAATGTGTTACATGG	Ferguson et al. (2004)
ID1322	AHS5778	AHS5778	_C1	A04	140.873	TGCAGCAGGCCCTGCTCCTTGATCGAGGCGGCCAGTTCATTGAGCGAGATCGGAAGAGCGGTTCAGCAG	NA	Shasidhar et al. (2017)
ID1323	TC27H12	TC27H12	_C2	A04	141.073	TAACGAATGACATCAATCCCTG	TCTCACTTTGCACTCTCCTCAA	Chen et al. (2017)
ID1324	TC30D04	TC30D04	_C2	A04	142.989	TCCATGAAGTCAAGGTTCTGGT	TGTTCATCAACCAATTTGCATC	Macedo et al. (2012)
ID1325	GM1445	GM1445	_C1	A04	147.628	GTTGGCAGAGTGGAAGAACTG	CGCTTTTATAATAGGCCGAGGT	Nagy et al. (2010)
ID1326	SEQ14A07	SEQ14A07		A04	149.895	GTACGCTTTTAATTTGCGGG	CTGGAAAGCCTTGAGAGCAT	Ferguson et al. (2004)
ID1327	AHS2859II	AHS2859	_C2	A04	150.87	TGCAGCTTGAGCTTGTGCGAGCCGGGGATGAACTTGAGCGAGATCGGAAGAGCGGTTCAGCAGGAATGC	NA	Shasidhar et al. (2017)
ID1328	AHS3372I	AHS3372	_C1	A04	152.225	TGCAGCTGTTCTTCATTGACCGCCACTACGCGGTCGATGAGGATCATGGGCGAGATCGGAAGAGCGGTT	NA	Shasidhar et al. (2017)
ID1329	AHS5778II	AHS5778	_C2	A04	156.562	TGCAGCAGGCCCTGCTCCTTGATCGAGGCGGCCAGTTCATTGAGCGAGATCGGAAGAGCGGTTCAGCAG	NA	Shasidhar et al. (2017)
ID1330	AHS5899I	AHS5899	_C1	A04	159.094	TGCAGGATGCCGGTGATCTGGTTGACGAAGGTGTTGAAGGAGCGAGATCGGAAGAGCGGTTCAGCAGGA	NA	Shasidhar et al. (2017)
ID1331	AHS3372II	AHS3372	_C2	A04	164.747	TGCAGCTGTTCTTCATTGACCGCCACTACGCGGTCGATGAGGATCATGGGCGAGATCGGAAGAGCGGTT	NA	Shasidhar et al. (2017)
ID1332	AHS2950I	AHS2950	_C1	A04	165.868	TGCAGCACTCGACCCGTTCGAACAGCTACAACACCTACAAGGAATACGCCCAGATCATCAACGACCAGT	NA	Shasidhar et al. (2017)
ID1333	AHS5973I	AHS5973I		A04	169.534	TGCAGGTTCAGCCCGATGCCCGGGTTCAGGTAGGGATTGAAGAGCGAGATCGGAAGAGCGGTTCAGCAG	NA	Shasidhar et al. (2017)
ID1334	AHS5840II	AHS5840	_C2	A04	173.237	TGCAGATCTACTACGATGCACAGGCGGACTGCCTGAACATGCATTGGACGAAATGGCGAGATCGGAAGA	NA	Shasidhar et al. (2017)
ID1335	AHS3355II	AHS3355	_C2	A04	180.917	TGCAGGAAGATATCGCCGACCGCACCCTGGCGATGTTGAAAGGCGAGATCGGAAGAGCGGTTCAGCAGG	NA	Shasidhar et al. (2017)
ID1336	AHS5840I	AHS5840	_C1	A04	188.417	TGCAGATCTACTACGATGCACAGGCGGACTGCCTGAACATGCATTGGACGAAATGGCGAGATCGGAAGA	NA	Shasidhar et al. (2017)
ID1337	AHS5967I	AHS5967I		A04	199.156	TGCAGCAACAGCAGTTGCAGGAAGCCAGGGGAGTTGGTCAGGAACACAAACATCGGATAGGTCAGCACG	NA	Shasidhar et al. (2017)
ID1338	AHS3830I	AHS3830I		A04	199.45	TGCAGCATCGCCTGTCGGACAAGCTCATGCCGGCCGACGCCGCCATCCTGGACAAAGGCACCACCACCA	NA	Shasidhar et al. (2017)
ID1339	AHS3750I	AHS3750I		A04	203.04	TGCAGGCCGCTGGCGTGGGCATTCCGCAGGGCTATCCCGACTACGTGCTGCACAAGATGGTCACCGTCA	NA	Shasidhar et al. (2017)
ID1340	AHS5874I	AHS5874I		A04	207.439	TGCAGGCCCTGCATCGCGATGGTCATGAGTTGCCCGTCGAGATCACGGTGGGCCATGTCAAGCGAGATC	NA	Shasidhar et al. (2017)
ID1341	AHS5825II	AHS5825	_C2	A04	207.601	TGCAGCAATCCAGCCAGGCCATCGAGGAATTGCACGTGGTCTCCAATGAGTTGCGAGATCGGAAGAGCG	NA	Shasidhar et al. (2017)
ID1342	AHS2881I	AHS2881I		A04	208.121	TGCAGCTCCTTCAAGCCCATGCTCACGTTGGAACGCGAAAAGCTGAGGTAGTCGGCGATCTCGTCGGCA	NA	Shasidhar et al. (2017)
ID1343	AHS5899II	AHS5899	_C2	A04	209.107	TGCAGGATGCCGGTGATCTGGTTGACGAAGGTGTTGAAGGAGCGAGATCGGAAGAGCGGTTCAGCAGGA	NA	Shasidhar et al. (2017)
ID1344	AHS5780I	AHS5780I		A04	215.041	TGCAGTCCGATGAATGGGAGCAGACCACCGAGATGGTGCGAGATCGGAAGAGCGGTTCAGCAGGAATGC	NA	Shasidhar et al. (2017)
ID1345	AHS6130I	AHS6130I		A04	220.142	TGCAGAATGTGTGAATTTAAACCTGCTCTTCGAAAGACACAACACGAGGCTGAATCTGCGAGATCGGAA	NA	Shasidhar et al. (2017)
ID1346	AHS5816I	AHS5816I		A04	226.258	TGCAGGTCGCGGATGATGCGGAACAGTTCGGCGATCTCGGCGTTGTTGAGCGAGATCGGAAGAGCGGTT	NA	Shasidhar et al. (2017)
ID1347	AGGS0931	AGGS0931	_C1	A05	0	CAAGATGATCACATGCTGCTTC	ACTGTGCTGAAGCCTGCTAAA	Huang et al. (2016)
ID1348	TC19B11	TC19B11		A05	6.56251	ATCTCTTCCAACAGTTTGGGG	ATGCATCGCAAACATCACTCT	Macedo et al. (2012)
ID1349	AGGS1487	AGGS1487		A05	6.64411	AAGAAGTGAACTAACCGCGAGA	CGCATACCATCATCTTGTGAAT	Huang et al. (2016)
ID1350	PPGSSEQ19E9	PPGSSEQ19E9		A05	9.44235	ACTGCTTGCTCTCTTCCTCG	TTCCACCTATAAAATCAATGGTGA	Ferguson et al. (2004)
ID1351	AGGS1629	AGGS1629		A05	11.2471	CCCTAGGCTCTGATACCATGTAA	TCAGTGTTCACTCAATCACAGAGA	Huang et al. (2016)
ID1352	GM1878	GM1878	_C1	A05	11.7761	TCAGTGGTTCAGTGCATCAAG	GTCCCTTGGTCATCTTCGATT	Nagy et al. (2010)
ID1353	AHTE0949	AHTE0949		A05	12.5026	ACAATTTCGTTTCCTTTCGC	TCAAATCAAATCAAGCCCTACA	Shirasawa et al. (2012b)
ID1354	AHTE0361	AHTE0361		A05	13.2167	TTGGAGTTTATCTCAAACTCTGAAG	CCGGTAGTCCGGTAAATTAAA	Shirasawa et al. (2012a)
ID1355	GM1890	GM1890		A05	13.6332	CTCTCCGATTATAGGCCAACC	TGGCTTCTCCGTGAAAATAAC	Qin et al. (2012)
ID1356	AHTE0711	AHTE0711		A05	14.0471	CACTGAAGGGATGCAGTGAA	TGTGACATTGGAAAAAGGCA	Shirasawa et al. (2012a)
ID1357	TC40D04	TC40D04		A05	14.4181	TTCCTTCCTCATATTCCTTCCA	ATACTATCTCCGCCTTCAACCA	Macedo et al. (2012)
ID1358	AHS0515	AHS0515		A05	14.7891	TATCCGATGCAATCAACCAA	TCCCTGTTCTGATCTGGGTC	Koilkonda et al. (2012)
ID1359	AHS3117	AHS3117		A05	14.8681	TGCAACATTTGCAGTTGGAT	TAATGCTATGGGGTCTTGCC	Koilkonda et al. (2012)
ID1360	AGGS1648	AGGS1648		A05	15.2549	TGCTCTCTCCCTCTCTTCTCTG	AATGGCACTTCTCATAGCCACT	Huang et al. (2016)
ID1361	AHS1740	AHS1740		A05	15.2601	TCCTGCCACTCCTTTTCAGT	TTTCTTAGCACCGGGAGAGA	Koilkonda et al. (2012)
ID1362	AGGS1281	AGGS1281		A05	15.3414	ACGCGATTGGATAGAATAAGGA	TTCTAGGTCTTCCTCTGCCTTG	Huang et al. (2016)
ID1363	TC3G5	TC3G5		A05	15.6372	GATCCCAAGTCTCCAGAGGA	AACAACAAGGAGGCAGAGGA	Moretzsohn et al. (2005)
ID1364	GA44	GA44		A05	16.0041	TGACTTTAATTTTGAGCTTCCTATAA	TTTTCTGTCCATAATTATATCGTATTT	Budiman et al. (2006)
ID1365	AHS0957	AHS0957		A05	16.4111	CTCATCGCCGAACTCTTCTT	TGACAGAGAGCAACAGACGG	Koilkonda et al. (2012)
ID1366	PM36	PM36	_C1	A05	16.5616	ACTCGCCATAGCCAACAAAC	CATTCCCACAACTCCCACAT	He et al. (2003)
ID1367	AGGS0280	AGGS0280		A05	16.7816	GAAAGAATAACACGACGGTGCT	TTCCTTCCTCATATTCCTTCCA	Huang et al. (2016)
ID1368	AH3	AH3	_C2	A05	17.047	TCGGAGAACAAGCACACATC	TTGCGCTCTTTCTCACACTC	Gimenes et al. (2007)
ID1369	AHTE0729	AHTE0729		A05	17.1062	GCATAAATTGCAACTTGGGTG	CCATCATCCAAAGGTCAAAAA	Shirasawa et al. (2012b)
ID1370	ARS760	ARS760		A05	17.3255	GCAACATAAAGTAATCAACAAGGG	CCACGTTTTGACCCAATTTT	Wang et al. (2012)
ID1371	SEQ2F10	SEQ2F10		A05	17.43	GTGGTGGCGGTGTAATCTT	AAACGCAAAACTCTCCCTCA	Ferguson et al. (2004)
ID1372	AGGS0863	AGGS0863		A05	17.4318	CCACAAAGCTAGCTAAGCCATA	AGGTGTGAAGCCAAAGAGAGTC	Huang et al. (2016)
ID1373	GA145	GA145		A05	17.4582	TCTCACTTCCATCGTTGCTCT	AAGCGTGGCGTTACAAGTATG	Budiman et al. (2006)
ID1374	AGGS1700	AGGS1700		A05	17.5063	CCAACCATTCCCTTCTTCTCTT	TGGGAAATAATCCACAACACAG	Huang et al. (2016)
ID1375	GA35	GA35		A05	17.566	CAAAGTTTGCAGTGATTTTGTTG	AAATTTTCAGGTAAATCATTCTT	Budiman et al. (2006)
ID1376	HAS0549	HAS0549		A05	17.5966	GGTTGTGCTGGATTGCATTA	TCCTGTGCCCTTCTTGAAAT	Zhang et al. (2012)
ID1377	AHS1351	AHS1351	_C3	A05	17.6048	AAAACCCTCCAAAACCAACC	AGCCATAATCGCACCAATTC	Koilkonda et al. (2012)
ID1378	AHGS2709	AHGS2709	_C2	A05	17.6111	GTTGCTGGGTAAAGACCGAA	GCAAATTGGCTCTATGTTTCC	Shirasawa et al. (2012b)
ID1379	AHS1047	AHS1047		A05	17.7313	TCCTTCACCTTCTTCAGCGT	CGCGAGCTACATCTCCTCTT	Koilkonda et al. (2012)
ID1380	AGGS2372	AGGS2372		A05	17.903	TACCGTTGGATTAATGGAAACC	GAGAGAGGCAGAGAATGGAAGA	Huang et al. (2016)
ID1381	AHGS1507	AHGS1507		A05	17.9175	TATTTGTTTCTGGTTCCGCC	TCTGTTAGAGAAGTCAAGTCTGTTG	Shirasawa et al. (2012a)
ID1382	GM1577	GM1577		A05	17.9796	GCGGTGTTGAAGTTGAAGAAG	TAACGCATTAACCACACACCA	Nagy et al. (2010)
ID1383	AHS1250	AHS1250		A05	18.0308	CACACCCACTCACCCTCTTT	ATGGACTCCTCCTCCTCCAT	Koilkonda et al. (2012)
ID1384	AGGS0403	AGGS0403	_C1	A05	18.0581	CTGTCGTAGTATTTCCTTCAGTCA	AGGGAGCTCTTGTTTGTTGAAT	Huang et al. (2016)
ID1385	AHGS1676	AHGS1676	_C1	A05	18.1176	CACAGTTTGTCCCTTCCGAT	GAACCGGCTGAATCTGTCAT	Shirasawa et al. (2012b)
ID1386	LEG218	LEG218		A05	18.1245	TGTGAAGAAGATGCTYGCCTCTTTGCCT	AAAGAAACGAAGAGATCTTTTTTGCACGACCATCC	Bertioli et al. (2009)
ID1387	AHTE0540	AHTE0540		A05	18.1449	CCACTAGACTGAAGGTTGGTTG	AGTTCGATGGTAGTGACCCG	Shirasawa et al. (2012a)
ID1388	TC22H12	TC22H12		A05	18.1672	TTCTAGGTCTTCCTCTGCCTTG	ACGCGATTGGATAGAATAAGGA	Macedo et al. (2012)
ID1389	TC6E1	TC6E1	_C1	A05	18.1885	CTCCCTCGCTTCCTCTTTCT	ACGCATTAACCACACACCAA	Moretzsohn et al. (2005)
ID1390	GM2078	GM2078		A05	18.2657	TCATGATGCAATGATAATAGGC	CTGGTCCATTGGGGACTCT	Nagy et al. (2010)
ID1391	AHGS2503	AHGS2503		A05	18.2771	AGTGAAGAACTCGGTTGGGA	CCTGTGAAGCTAAAGCAGCC	Shirasawa et al. (2012a)
ID1392	AGGS1187	AGGS1187		A05	18.3003	CTAGGGCTTGGAAGTGAGAGAA	GGTGCTGCTGTTACCGACTTAT	Huang et al. (2016)
ID1393	AHS1904	AHS1904		A05	18.3078	AATTAATTCCCTTCCAATGGC	ACATGGAGATGGTTTGGCTC	Koilkonda et al. (2012)
ID1394	AHGS2513	AHGS2513	_C1	A05	18.3211	TGGAATGGTCGAAAGAAAGG	TGGTGTCATTTTGGACTCAA	Shirasawa et al. (2012b)
ID1395	ARS801	ARS801		A05	18.3412	CAAAGTCGCACAAAGTGGAA	AACTCCGCAGGCTGTGACTA	NA
ID1396	RGA32	RGA32		A05	18.3654	NA	NA	Shirasawa et al. (2013)
ID1397	SEQ19E09	SEQ19E09		A05	18.3711	ACTGCTTGCTCTCTTCCTCG	TTCCACCTATAAAATCAATGGTGA	Ferguson et al. (2004)
ID1398	TC28A12	TC28A12		A05	18.3779	TTGAAAGCGAGAGTTTTGAGAA	TCTCAGTTTCTTTGTCGCTCAT	Macedo et al. (2012)
ID1399	GM1955	GM1955		A05	18.3784	NA	NA	Shirasawa et al. (2013)
ID1400	AHS2885	AHS2885		A05	18.4707	CAACCTCCATACACAATCCTTC	AGAGAAAGGGGATTTTGGGA	Koilkonda et al. (2012)
ID1401	AHS0645	AHS0645		A05	18.4845	TACCACAGCTGCGAGTGATG	TTCTGCACAACTTGGACCAC	Koilkonda et al. (2012)
ID1402	AGGS2038	AGGS2038		A05	18.4993	GTCCAAGCAGGATTTACACCTC	TTTCAAGTCCTTCCCATTCCTA	Huang et al. (2016)
ID1403	ARS141	ARS141		A05	18.5026	CTCTCCGATTATAGGCCAACC	TGGCTTCTCCGTGAAAATAAC	Hong et al. (2010)
ID1404	RN6F05	RN6F05		A05	18.5204	NA	NA	Shirasawa et al. (2013)
ID1405	A05A247	A05A247		A05	18.5726	TGCAAGAAGACGAAGAACGA	AAAAACGCGATGCAAAGTCT	Luo et al. (2017)
ID1406	AGGS1167	AGGS1167	_C2	A05	18.5765	TTCCATCTACCTCGCAGAAAGT	TTACCCTTTCCCTCTCTGCTTT	Huang et al. (2016)
ID1407	AHS2911	AHS2911		A05	18.6441	TTGCAGTGCCCAATATTTCA	CACCCCTTAGATTGGCAAAA	Koilkonda et al. (2012)
ID1408	GNB464	GNB464		A05	18.6531	TTTGAATTTTCACCTTCGTCA	TTGCTTCTGTGATGTCCGAG	Wang et al. (2012)
ID1409	AHS1169	AHS1169	_C2	A05	18.6971	GTCTTGTCATCGCCGAACTC	TGCATCTGAAGAACATCAACCT	Koilkonda et al. (2012)
ID1410	AHGS3755	AHGS3755	_C1	A05	18.7127	GGAACATTGAACCTGAAATGAA	ATCAAAAATCACTGAGGGCG	Shirasawa et al. (2012b)
ID1411	SEQ11E11	SEQ11E11		A05	18.7192	CTGCTATATTCTGGGCGGAG	CGAGAAAACAGTTTGGGAGG	Ferguson et al. (2004)
ID1412	AGGS0346	AGGS0346		A05	18.7542	GTGGTGCTGGTGCTATTGAGT	CAACTACCCTTCTCTCCACCAC	Huang et al. (2016)
ID1413	AHGS2353	AHGS2353	_C3	A05	18.8357	GTTCAGGTCAGGCCAATGAT	ACACAAAAAGGCAATCCCAG	Shirasawa et al. (2012b)
ID1414	AHS0151	AHS0151	_C1	A05	18.8807	CATCGTCGTCATTTGCTCAC	AAACACCACCTTGCTGATCC	Koilkonda et al. (2012)
ID1415	AHGS1905	AHGS1905	_C2	A05	18.9304	ACTTCTCTTCTCCCCACCGT	CATGGCTCAGCCTTTCTTTC	Shirasawa et al. (2012b)
ID1416	AHGS2509	AHGS2509	_C1	A05	18.9335	GTTAATCCCGCCTACGTTCA	CACATTCCCTTAAGATGTCGC	Shirasawa et al. (2012b)
ID1417	AHGS1806	AHGS1806		A05	18.9528	GCAAAATTTTTCTTCCCATTGA	TCTATCCTGACCACGAAGCC	Shirasawa et al. (2012a)
ID1418	AGGS671	AGGS671		A05	18.9566	TCACACACACACACACACACAC	AGGGATGAGAGAGAGAGGAAGG	Chen et al. (2017)
ID1419	AHS2553	AHS2553	_C1	A05	18.9775	CCTCTCTGTCTTTCGATGCC	GCGGGCCTCTAGATCTTCTT	Koilkonda et al. (2012)
ID1420	AH5706	AH5706		A05	18.9872	TGCAGTAGTTAGTTTTCTCAAGGTTCATTATTTATTCATTTGAATGAAAGAGGGATAGAGAGAAATAAA	NA	Shasidhar et al. (2017)
ID1421	AHTE0665	AHTE0665		A05	19.0631	ACATCAAATTGGGTGAAGGC	CCTTCCTCAGGTTCCTCTTCT	Shirasawa et al. (2012b)
ID1422	AGGS2187	AGGS2187		A05	19.0636	GGTCTGTGAACAGAAGGGAGAC	ACTGTGGGTACAGCAAACAGTG	Huang et al. (2016)
ID1423	AHS3174	AHS3174	_C1	A05	19.0724	AAATTGTTTGATAATTTCGGCAA	CAATGGAGCTCCTCTTCCTG	Koilkonda et al. (2012)
ID1424	TC6E01	TC6E01	_C1	A05	19.112	CTCCCTCGCTTCCTCTTTCT	ACGCATTAACCACACACCAA	Moretzsohn et al. (2005)
ID1425	AHS3171I	AHS3171I		A05	19.1356	TGCAGTGATGCAACTACTCTAGCTTCAGGCTTCAGTTATCTGTAATCAACCAATTAGAGTGCAAAGTAA	NA	Shasidhar et al. (2017)
ID1426	AHGS1919	AHGS1919	_C1	A05	19.1372	TGAACCTGGAATGAAAAAGATG	CCCAGTTTTCAACCCAGAAA	Shirasawa et al. (2012b)
ID1427	AHS0632	AHS0632	_C1	A05	19.147	CGGCCAAGCTCAGAATCTAC	CGAATACATCATCAGCGGAA	Koilkonda et al. (2012)
ID1428	TC3G05	TC3G05		A05	19.165	GATCCCAAGTCTCCAGAGGA	AACAACAAGGAGGCAGAGGA	Moretzsohn et al. (2005)
ID1429	SEQ11C08	SEQ11C08		A05	19.1852	GTGATTGGTTAGCCTGATTAAAA	TGTTTGGAAAGGAAAATGGA	Ferguson et al. (2004)
ID1430	AHS3035	AHS3035		A05	19.2211	ACAACCCAAACCCCTTCTTT	TTTCCTTGCAATCCTCCATC	Koilkonda et al. (2012)
ID1431	AHGS2056	AHGS2056	_C1	A05	19.2546	AGCCTCAGATCCCTCCAAAT	AGGTTCGTTGTCCCTGATTG	Shirasawa et al. (2012b)
ID1432	AHTE0839	AHTE0839		A05	19.2574	GCATGAGACAGGGGCACT	TGAAGTGTGGCCAAATCAAT	Shirasawa et al. (2012a)
ID1433	AHGS2167	AHGS2167	_C2	A05	19.3288	AGAGCACGGCGTAGTAAGGA	CGCTAATCCCCGAAGTTCAT	Shirasawa et al. (2012b)
ID1434	AHGS2275	AHGS2275	_C1	A05	19.3612	CCAAAAGCTTACCAGCCAAA	GGTTTCGTGGATTTTGAGGA	Shirasawa et al. (2012b)
ID1435	AHGS1925	AHGS1925	_C1	A05	19.3847	AAAATGCCGAATCCAGTGAC	GCTCTCTTCTTCACGTTGCC	Shirasawa et al. (2012b)
ID1436	AHGS2104	AHGS2104	_C1	A05	19.4744	GAAGCAGCAATAGCGGATGT	CGTCGGATTTACTGTCGGAT	Shirasawa et al. (2012b)
ID1437	AHGS2408	AHGS2408		A05	19.4812	TGTGTGTGTGTGTGTGTAGCC	AAACATGGATAGGGAGTGAACC	Shirasawa et al. (2012b)
ID1438	AGGS438	AGGS438		A05	19.4849	AAAGTGCTAAGCGTTCACACG	TAAATAGCCGGCTTAAACTCCA	Chen et al. (2017)
ID1439	TC2B01	TC2B01	_C1	A05	19.5615	TTGCAGAAAAGGCAGAGACA	GAAAGAAGCTAAGAAGGACCCATA	Moretzsohn et al. (2005)
ID1440	AHGS1893	AHGS1893	_C2	A05	19.5778	ACGCGCAATATTTTACCGTC	CAGTGGTGGGAGTGACAGAA	Shirasawa et al. (2012b)
ID1441	POCR413	POCR413		A05	19.5858	ACAAGCGTTCAAGGATTTGG	CAGCTAAGTGGTGGTGGTGA	Shirasawa et al. (2012a)
ID1442	AHGS2241	AHGS2241	_C1	A05	19.6014	CACATGGAAATGCAAATGGA	AGCGTGTCGTGCTTTCTTCT	Shirasawa et al. (2012b)
ID1443	AHGS1904	AHGS1904	_C1	A05	19.6525	TCTTCCGAATCAAAATTGGC	TTCCTTCCTCATATCTGCCG	Shirasawa et al. (2012b)
ID1444	AHGS1350	AHGS1350	_C1	A05	19.7637	AATGTTCATAAACCCTAAATTGTCA	CCCTGAGATTGCATGAGTGA	Shirasawa et al. (2012b)
ID1445	SEQ10D04	SEQ10D04		A05	19.7667	ATCCCTGATTAGTGCAACGC	CGTAGGTGGTTTTAGGAGGG	Ferguson et al. (2004)
ID1446	ARS777	ARS777		A05	19.7971	CAGCCCGATGAAGGAATAAA	CGACCTAAACTCCGTAGGCA	Qin et al. (2012)
ID1447	TC2D08	TC2D08	_C1	A05	19.8014	ATGTGGGGAGGTCGGTAAC	TCACAGGTTTTGTGTGCTCG	Moretzsohn et al. (2005)
ID1448	AHGS1990	AHGS1990		A05	19.8169	CCTCAGAGAGAGGAGAGAGCC	TCAATTAACAACATACAAAACCTTCA	Shirasawa et al. (2012b)
ID1449	AHGS2169	AHGS2169		A05	19.858	TCCATGATACACAAGGTAATAATTAAA	TCTAAACTCCGCAGGCTGTT	Shirasawa et al. (2012b)
ID1450	A05A1549	A05A1549		A05	19.8997	TTCCAACACCAATTCATCCA	GTGCCTCCTAATCCCCAGAT	Luo et al. (2017)
ID1451	AH742	AH742		A05	19.9102	ATGGACCAGAGATCCTCCATGC	TGGAGCCATTCACAACTCATCA	Moretzsohn et al. (2004)
ID1452	AHGS1850	AHGS1850	_C1	A05	19.9114	TTGCATACAAACCTTGCAGC	TTGACGTTAATCACATGCCC	Shirasawa et al. (2012b)
ID1453	AHS2269	AHS2269		A05	19.9158	ACCAAGAAACGGTGGTTGAG	CTCAAATACTCCGGGCACAC	Koilkonda et al. (2012)
ID1454	AHS2636	AHS2636		A05	19.9206	TTCCGAAGTGTCTAGGCTTTG	TCTTCTCTTCCATTGCTGCAT	Koilkonda et al. (2012)
ID1455	AHS0745	AHS0745	_C2	A05	19.9294	TCATTTGCTGACACCTGCTC	CCACTCACGTTTGGATCCTT	Koilkonda et al. (2012)
ID1456	AHS0126	AHS0126		A05	20.0193	CTACTCCCTTTCCGAACGCT	GAGCAATGCGGTTAAAGAGC	Koilkonda et al. (2012)
ID1457	IPAHM105	IPAHM105	_C2	A05	20.0817	CAGAGTTTGGGAATTGATGCT	GCCAGATCTGAGCAAGAACC	Cuc et al. (2008)
ID1458	AHTE0541	AHTE0541		A05	20.0973	TGTTGACAACTCACTCGGGA	CATTTTCAAGATGTGTTCCTTGA	Shirasawa et al. (2012b)
ID1459	AHS1934	AHS1934		A05	20.1522	CCTTGCTTGCGTCTCTCTCT	GTGGTAAGTTGGGGCACTGT	Koilkonda et al. (2012)
ID1460	AHS4823I	AHS4823I		A05	20.1586	TGCAGTGGACAACCTTCCTAAAGATGGTGCAGAATGGGTTGAATTTTTCGTACGAGAAATGATGGTTGC	NA	Shasidhar et al. (2017)
ID1461	AHS1986	AHS1986		A05	20.1747	CGGAACCAGCAATCTGAAAT	CAACGAGGACATGATGGATG	Koilkonda et al. (2012)
ID1462	AHS1689	AHS1689	_C1	A05	20.1917	GTTGCTGAAGTGCAAATCCA	GAAGACAGCCTGTGGAAAGC	Koilkonda et al. (2012)
ID1463	PPGPSEQ2F10	PPGPSEQ2F10		A05	20.209	GTGGTGGCGGTGTAATCTTT	AAACGCAAAACTCTCCCTCA	Ferguson et al. (2004)
ID1464	PPGSSEQ10D4	PPGSSEQ10D4		A05	20.2273	ATCCCTGATTAGTGCAACGC	CGTAGGTGGTTTTAGGAGGG	Ferguson et al. (2004)
ID1465	RN31E11	RN31E11	_C1	A05	20.2579	TTCTCTCTCTAAATCGGGTTCG	AAGCCTCTGGAAGGTGGAG	Proite et al. (2007)
ID1466	GNB703	GNB703		A05	20.3046	GCAACATAAAGTAATCAACAAGGG	CCACGTTTTGACCCAATTTT	Wang et al. (2012)
ID1467	LEG231	LEG231		A05	20.3137	CCTTATTGYGAGCTWAAACTTGATTC	AGCTAAAATGAAGTTAGCAAAGTCAGACTCT	Bertioli et al. (2009)
ID1468	AHS2945	AHS2945		A05	20.359	AGAGTGGAGCAGTTGCGTCT	GTCATCATGTCCGCTTCCTT	Koilkonda et al. (2012)
ID1469	AHS0034	AHS0034		A05	20.3604	TGTGGTAAATGCATGGATGG	CTAACGTTTGAGAGAGCCCG	Koilkonda et al. (2012)
ID1470	GA65	GA65		A05	20.376	TTGCATGTTAGTCCCACCACT	CCGCACTCGTTTGGAAATTA	Budiman et al. (2006)
ID1471	AGGS2746	AGGS2746		A05	20.3814	TCCTAGGACCAAGTAAGTTGTGG	AACGGGCATAATCTTCATCATC	Huang et al. (2016)
ID1472	AHS2705	AHS2705		A05	20.3997	GCTTTGTGGTGTGCGAGTTA	TCTCAATCTTTCCACGACCC	Koilkonda et al. (2012)
ID1473	AHTE0045	AHTE0045	_C1	A05	20.4119	TTTTCTGGAGAAGCACAAACA	CACTGCTGCCAAGCAAAAT	Shirasawa et al. (2012a)
ID1474	AH426	AH426		A05	20.4129	TGGAATCTATTGCTCATCGGCTCTG	CTCACCCATCATCATCGTCACATT	Hopkins et al. (1999)
ID1475	AHS2830I	AHS2830I		A05	20.428	TGCAGAATCAGGCAGAGTTGTATGGTTTGGAGAGTCATGTAGATCCCATTGGCAGTGATTTCTATGGAT	NA	Shasidhar et al. (2017)
ID1476	A05A179	A05A179		A05	20.4341	GGGCTAAGATTCAACCTCCC	TCCAGAATGCACTGAACTCAA	Luo et al. (2017)
ID1477	AHGS1440	AHGS1440	_C1	A05	20.4661	ACGTTGGGGACAACTTTGAG	TCCTGGGAGAAGTAGAGCCA	Shirasawa et al. (2012b)
ID1478	AHGS2395	AHGS2395	_C1	A05	20.4725	TGAGAATCTTGGAAAAGCCG	AACTATAGAAGCGGACAGGGC	Shirasawa et al. (2012b)
ID1479	AGGS738	AGGS738		A05	20.4731	TTGAAGTAGTGGTGATGGTGGA	GAGGTTGACTTGGAGAAACAGG	Chen et al. (2017)
ID1480	AHS1487	AHS1487		A05	20.5324	TCCGAAATTCCTATCCCTTC	ATGCCTGAGGTGGATTTGAC	Koilkonda et al. (2012)
ID1481	TC19D09	TC19D09	_C1	A05	20.5711	NA	NA	Macedo et al. (2012)
ID1482	ARS202	ARS202	_C1	A05	20.5985	GCGGTGTTGAAGTTGAAGAAG	TAACGCATTAACCACACACCA	Nagy et al. (2010)
ID1483	GNB533	GNB533	_C2	A05	20.5999	GAGATGCGTCAAAGGGCTTA	TCTAAATGGGTGGACAAGCG	Chen et al. (2017)
ID1484	GM1007	GM1007		A05	20.6502	NA	NA	Shirasawa et al. (2013)
ID1485	AH5529	AH5529		A05	20.6961	TGCAGTTGAAAATTCGATTTGCGAAACGAACAGGATCTTGCCACGAGGATTGCGTTTGAGTTGCTCTTG	NA	Shasidhar et al. (2017)
ID1486	AHTE0633	AHTE0633	_C1	A05	20.7062	TCCTTCAGTGAAACAGATGGC	ATTCTTGTTTCGGTTTTGCG	Shirasawa et al. (2012b)
ID1487	AHS1777	AHS1777	_C2	A05	20.7111	TATCACTCCGTTGGCATTCA	ACCATGGGTTGGGTAGATGA	Koilkonda et al. (2012)
ID1488	AHGS1341	AHGS1341		A05	20.7338	GAGGCATTACCGTAGGTGGT	TACCATCAGATTTTTCCGCC	Shirasawa et al. (2012a)
ID1489	AHGS2715	AHGS2715	_C1	A05	20.7353	ATGAGGCTTCGATGGACAAC	GCGTGGCCTAAAGGTATCAA	Shirasawa et al. (2012b)
ID1490	AHS0989	AHS0989		A05	20.7648	TGTTCCCATCAGAAGTGGTG	GGTGGTATCGTTTTTCGGTG	Koilkonda et al. (2012)
ID1491	PM45	PM45		A05	20.7667	TGAGTTGTGACGGCTTGTGT	GATGCATGTTTAGCACACTTGA	He et al. (2003)
ID1492	AHTE0148	AHTE0148		A05	20.8421	GAATCCAGAGCTGCCATTGT	ATTTTTGCCTCTCAGCCTCA	Shirasawa et al. (2012a)
ID1493	AHGA44674	AHGA44674	_C1	A05	20.9044	CCGAATTACTCGCTTAACAACC	GAAAATGGGGATCCATTCAA	Chen et al. (2017)
ID1494	TC2B09	TC2B09		A05	20.9076	AGACGTGAGTGCTTGGTTCA	CAGCCTAGAGCCGAATTCAC	Moretzsohn et al. (2005)
ID1495	AHS1024	AHS1024		A05	20.9232	ACCCTTTGCATCCCTCTCTT	CTTCGAAAACCCCATTGAGA	Koilkonda et al. (2012)
ID1496	AHS0160	AHS0160		A05	20.9372	TGCACCAACTCCACCAACTA	TTTTTGTCCGTGATGGGAAT	Koilkonda et al. (2012)
ID1497	GA87	GA87		A05	20.9391	CTTCACCTCCAAAATCAACCA	ACCGCTGACATTTGATTGTTC	Budiman et al. (2006)
ID1498	AHGS2622	AHGS2622		A05	20.9449	GCACGTGTGTTTTTCGCTTA	TACACGTACGAAACGAGCGA	Shirasawa et al. (2012b)
ID1499	GNB138	GNB138		A05	20.9653	CAGCCCGATGAAGGAATAAA	CGACCTAAACTCCGTAGGCA	Wang et al. (2012)
ID1500	AHS0739	AHS0739	_C1	A05	21.0064	CATCTTCCGAATCCACCACT	TCCAAAGAATATTCGGCCAG	Koilkonda et al. (2012)
ID1501	AHGS2076	AHGS2076		A05	21.0792	ACGCAAGCTACGAAACCTGT	AACCTCCCGATTCTCATTCC	Shirasawa et al. (2012b)
ID1502	ARS806	ARS806		A05	21.1227	CAGGCTTAAACTCCGTGAGC	ACTTGGATGACCCGGTACAA	NA
ID1503	RN16F05	RN16F05		A05	21.1682	CCTACCTCCTTGCCGTCCT	CCGATTCCTCCTTCTCTTCG	Moretzsohn et al. (2005)
ID1504	AT43	AT43		A05	21.1704	ACAAAGCAGAGAACCACCGG	GGTGGCATTTTGCTGTTCCA	NA
ID1505	GNB827	GNB827		A05	21.1707	CAGGCTTAAACTCCGTGAGC	ACTTGGATGACCCGGTACAA	Wang et al. (2012)
ID1506	ARS409	ARS409		A05	21.2539	TGGAATCTATTGCTCATCGGCTCTG	CTCACCCATCATCATCGTCACATT	Hopkins et al. (1999)
ID1507	AHTE0553	AHTE0553	_C1	A05	21.3076	CATGCATGGACCTTACCTTG	ACAGGAGGAGAAGCAGCCTT	Shirasawa et al. (2012b)
ID1508	AHGS2534	AHGS2534		A05	21.3096	AAGCTTGTTGCTTCCATTCC	TCTTTCCCGATTGATTTTGC	Shirasawa et al. (2012a)
ID1509	AGGS1457	AGGS1457		A05	21.3318	GTATTGATCGGCGCCTACATCT	GAATCTGATGTGGCAAATAGCA	Chen et al. (2017)
ID1510	AGGS0941	AGGS0941		A05	21.3358	AACCAAGCTTAAACTGCCAAAC	CCCTCTCTCTGTGACACACAAC	Huang et al. (2016)
ID1511	A05A295	A05A295		A05	21.3499	TTTTTGGTCGAAAACCACG	GATGAGTGCCGGGAAGTAAA	Chen et al. (2017)
ID1512	GM632	GM632		A05	21.3562	TTCAATCATTTCACGTGTCAATC	AGTGCTAGGAGCCAGCAATTT	Nagy et al. (2010)
ID1513	AHGA44695	AHGA44695		A05	21.3861	GGTTCCACCTATAAAATCAATGG	ACTGCTTGCTCTCTTCCTCG	Zhou et al. (2016)
ID1514	AGGS2517	AGGS2517		A05	21.3901	TGCCTCTTCCTACGACCTCTAC	GTTATTCCTTGAGCTCGGTGTT	Huang et al. (2016)
ID1515	AGGS1403	AGGS1403		A05	21.4087	CTAAGCTTGTTGCTTCCATTCC	GTTGTCTGCAAGAGGTTGTCTG	Huang et al. (2016)
ID1516	IPAHM356	IPAHM356		A05	21.4394	TTGGGATTGGATCCCTAAGA	CAACTACCCTTCTCTCCACCA	Cuc et al. (2008)
ID1517	AHTE0810	AHTE0810		A05	21.4963	GGTCCTTTGAGTTGCCAAAA	CATCCAATGGTCAAAATGATG	Shirasawa et al. (2012b)
ID1518	AGGS2124	AGGS2124		A05	21.5319	TGAGTCAGTAAATACGCCGAAA	GGACACTTTGTAGTTCACCGTTT	Huang et al. (2016)
ID1519	AHGS1309	AHGS1309		A05	21.5361	AGTGACGACTTCACCCTTCG	CTGCTTCATCACACTCCTGC	Shirasawa et al. (2012a)
ID1520	TC1D12	TC1D12	_C3	A05	21.5609	CCCTTTCATTCTCCCTTTCC	TTCTCCTGCACTAGGTTTCCA	Moretzsohn et al. (2005)
ID1521	A07B505	A07B505	_C1	A05	21.5809	AGAGGGATCAAGTGTGGACG	TGCAAATATCTTGTAATCCCCA	Luo et al. (2017)
ID1522	GA32	GA32		A05	21.5902	CAGCAATTCAGCAAACTAATGAA	TCCTCCCACGTCCTTTTATTT	Budiman et al. (2006)
ID1523	AH5247	AH5247		A05	21.6316	TGCAGTTTTTATTTTTCAACAACAACAGAAGCCACTTTCTTTCTTTCTTTTTTTTCCTTCTCAAACACT	NA	Shasidhar et al. (2017)
ID1524	AH5302	AH5302		A05	21.6697	TGCAGATGAATTATCAGAATCGTTAACAATGGAGTAATTCACAGTAAAAACAGTAAGATTCACAGATTA	NA	Shasidhar et al. (2017)
ID1525	ARS715	ARS715		A05	21.7568	CGATCCTAGACCCGATGAAA	TCGCGAAACTATAAGACCAACA	Qin et al. (2012)
ID1526	AHGA44686	AHGA44686	_C1	A05	21.7591	AAGTGGAAATACTTTCTCTTTCTTTTT	TTAGCTTAGTTATTACTTTTTCCTTGC	Zhou et al. (2016)
ID1527	ARS702	ARS702		A05	21.812	ATGGCACATGAACAGCAAAA	TCCTCTTGCAAGCAAAATCC	Qin et al. (2012)
ID1528	AHGS2008	AHGS2008		A05	21.8754	CCGTAAGTTCCTCTCGCTCTT	ATGGCCAAGTTCATAGCGAC	Shirasawa et al. (2012b)
ID1529	AC1D11	AC1D11		A05	21.8834	TGCAGAGAGGTTGGATGGAGTA	CCCGCTAATCCCCGAAGT	Moretzsohn et al. (2005)
ID1530	AHS2630	AHS2630		A05	21.9153	CTCTCCCCTCCATTCTCCTC	CCACTGGACGGTGAGATTTT	Koilkonda et al. (2012)
ID1531	AHS0009	AHS0009		A05	21.9262	ATCTTCGTCCTCATCATCGC	ACTTGAGCACTGCCTCGTTT	Koilkonda et al. (2012)
ID1532	AGGS1525	AGGS1525		A05	21.9518	AGGTCAATTCGAAACCACAAAC	GCTTCTTGCATCTCTTTCAAGG	Huang et al. (2016)
ID1533	AHS3098	AHS3098	_C2	A05	21.9579	CGGTGCATCTGCTATTGTTG	CAGTCATCAAAGGGAGCCAT	Koilkonda et al. (2012)
ID1534	AHGS2244	AHGS2244		A05	21.9906	GATTCGCTGCGTTTTGATCT	CTAATCCCCATTTCAGGCAA	Shirasawa et al. (2012b)
ID1535	AGGS2177	AGGS2177		A05	22.0052	CTCTCAGTTTCTTTGTCGCTCA	GTTCTTGGGATGTGAGCAATTT	Huang et al. (2016)
ID1536	AHGA9097	AHGA9097		A05	22.0373	CGCCATATATAGTTTGTTAATGCAG	ATAGAGTTTGCCGAAGGTGC	Zhou et al. (2016)
ID1537	PM65	PM65		A05	22.0753	GGACGTCTGGCTGCTAGAGA	TCGGCATCAAAACAGTGAGA	He et al. (2003)
ID1538	SEQ8C10	SEQ8C10		A05	22.1432	ACGCCAACGACGTTAATACC	GTGCAATGGATGAGCTGAAA	Ferguson et al. (2004)
ID1539	GM1049	GM1049		A05	22.156	TTTTAATGCACGAAGCCAATC	CACACCCCGTCATAGGTTCTA	Nagy et al. (2010)
ID1540	AHGS1615	AHGS1615		A05	22.2094	AGGCTTAAATGTGGGGAGGT	TCACAGGTTTTGTGTGCTCG	Shirasawa et al. (2012a)
ID1541	AH2265	AH2265		A05	22.2108	TGCAGCTGTAGGTATAACAAGCCGCATAGCCACCATCACCAGCGCGAACATCAGCTTCAGCTGACCTTC	NA	Shasidhar et al. (2017)
ID1542	GNB652	GNB652	_C1	A05	22.2586	CAAAGTCGCACAAAGTGGAA	AACTCCGCAGGCTGTGACTA	Wang et al. (2012)
ID1543	ARS754	ARS754		A05	22.289	GAGATGCGTCAAAGGGCTTA	TCTAAATGGGTGGACAAGCG	NA
ID1544	AHGA9104	AHGA9104		A05	22.3128	CGATCCTAGACCCGATGAAA	TCGCGAAACTATAAGACCAACA	Zhou et al. (2016)
ID1545	AH4-26	AH4-26		A05	22.3136	TGGAATCTATTGCTCATCGGCTCTG	CTCACCCATCATCATCGTCACATT	Hopkins et al. (1999)
ID1546	AGGS1905	AGGS1905		A05	22.3411	ATGGACACACCTTGCATATCAC	CAAGCAACTACTACTCACGCAAG	Huang et al. (2016)
ID1547	AHGS0696	AHGS0696		A05	22.3612	CTCCATTGCTGCTCCTTCTC	CCGATGGTGAGGAAAGAAAA	Shirasawa et al. (2012a)
ID1548	AGGS1335	AGGS1335		A05	22.3706	GATTCCTCTTCTGCCATGTTCT	TGGTCTCAACAGAATTGACGTT	Huang et al. (2016)
ID1549	GM1989	GM1989		A05	22.3784	NA	NA	Shirasawa et al. (2013)
ID1550	GNB353	GNB353		A05	22.6084	CGATCCTAGACCCGATGAAA	TCGCGAAACTATAAGACCAACA	Wang et al. (2012)
ID1551	AHTE0443	AHTE0443	_C1	A05	22.6622	TTGGCCTTTGATACCTGCTC	TGAACGCAGGAAGGAAGATT	Shirasawa et al. (2012a)
ID1552	AHS0206	AHS0206		A05	22.7211	AGATGCTTTCCTTTTGGGGT	GGAGGAGGAAGTAGCCGAAG	Koilkonda et al. (2012)
ID1553	AHS1960	AHS1960	_C1	A05	22.8605	GGAGAGCTTCACTGCTTTGG	CTTCTTGGCCTCCACATGAT	Koilkonda et al. (2012)
ID1554	AGGS1521	AGGS1521		A05	22.8848	GGTGCTCGGAAGAAAGTAACAA	TGCACACTGTCCCTCTCATATT	Chen et al. (2017)
ID1555	AHS2812I	AHS2812I		A05	23.0158	TGCAGGTGACATACATGGGAAAAAGATGATTTCTTTATGAATTGTGCACCAACTTTCTAACAAAGGAAT	NA	Shasidhar et al. (2017)
ID1556	SEQ9A07	SEQ9A07		A05	23.0769	TCAGCCATTCTGATTATGTAAGTTTT	TCTCAGTTTCCACGTTGAGC	Ferguson et al. (2004)
ID1557	AHGA44691	AHGA44691		A05	23.1236	AGCGCTAAAACGGACTCAAA	ACGATGAAGTGGCGAAAAAT	Chen et al. (2017)
ID1558	GNB983	GNB983		A05	23.1247	TCGTTGGACTGCTACAAACG	TGGACACTTTGTAGTTCACCG	Wang et al. (2012)
ID1559	AGGS984	AGGS984		A05	23.2525	CCTCTTCGGCGATACTTTAAGA	AAGCATTATCCAGTTTGGTGGA	Chen et al. (2017)
ID1560	AHS3495I	AHS3495I		A05	23.3314	TGCAGAGTAGGGGATGCAAGCCTAATGCCATAACCCATAACATTATCATCTCTGCGAGATCGGAAGAGC	NA	Shasidhar et al. (2017)
ID1561	AGGS351	AGGS351		A05	23.3586	GCCACTAGATTATAGCGACTCCA	TTGCACTCTTCTTAGGTCATGTG	Chen et al. (2017)
ID1562	GM342	GM342		A05	23.3658	TGGAATCTATTGCTCATCGGCTCTG	CTCACCCATCATCATCGTCACATT	Hopkins et al. (1999)
ID1563	AHTE0317	AHTE0317		A05	23.5638	AGTTGATGATGATGTTTGGTGTT	CCATCCAGCCACTAAAAATAAAA	Shirasawa et al. (2012a)
ID1564	ARS720	ARS720		A05	23.5695	TTTGAATTTTCACCTTCGTCA	TTGCTTCTGTGATGTCCGAG	NA
ID1565	AHGS0599	AHGS0599		A05	23.6265	AGATTGGTGGTGACAGAGGC	GCCATCGATGTAACCCTCAC	Shirasawa et al. (2012a)
ID1566	PPGPSEQ9A7	PPGPSEQ9A7		A05	23.7247	TCAGCCATTCTGATTATGTAAGTTTT	TCTCAGTTTCCACGTTGAGC	Ferguson et al. (2004)
ID1567	PM179	PM179		A05	23.7318	TGAGTTGTGACGGCTTGTGT	CTGATGCATGTTTAGCACACTT	He et al. (2003)
ID1568	PPGSSEQ11C8	PPGSSEQ11C8		A05	23.7569	GTGATTGGTTAGCCTGATTAAAA	TGTTTGGAAAGGAAAATGGA	Ferguson et al. (2004)
ID1569	AH5575	AH5575		A05	23.7956	TGCAGAGAAACATGATGAAGATATAATTGAGGCAGCAACTAATGAAACCCCGGATAGTGACTCTCTAAT	NA	Shasidhar et al. (2017)
ID1570	TC3A12	TC3A12		A05	23.8084	GCCCATATCAAGCTCCAAAA	TAGCCAGCGAAGGACTCAAT	Moretzsohn et al. (2005)
ID1571	AH6125	AH6125		A05	23.8428	TCGTGTTCCCGATTGCC	GCTTTGAACATGAACATGCC	Hopkins et al. (1999)
ID1572	AHGS1809	AHGS1809	_C1	A05	23.941	GTCACCTCGCCTTCACTGTT	AGATCCGCGTAGGATCTGAG	Shirasawa et al. (2012b)
ID1573	AHS1135	AHS1135		A05	23.9461	TCCACTCTTCCACCCACTTC	CAGCGAGTGTGTCGAGCTTA	Koilkonda et al. (2012)
ID1574	AHS3877I	AHS3877I		A05	23.9957	TGCAGAAAACAAAGCAAAGCATGAAAACATGAAGTCTCTCACAGTCACAGCCAGTGTTTTGAACCCCAC	NA	Shasidhar et al. (2017)
ID1575	SEQ7D09	SEQ7D09	_C1	A05	24.0914	TTAGACGACAGCTTTTCCCG	GAGATGGGAAGAGCACCTTG	Ferguson et al. (2004)
ID1576	GM1988	GM1988		A05	24.0967	GGAGAATCAATTGGTGGAAGC	TCAGACATAGGTGGTGGTGAA	NA
ID1577	GM633	GM633		A05	24.128	CAAAGTTTGCAGTGATTTTGTTG	AAATTTTCAGGTAAATCATTCTT	Nagy et al. (2010)
ID1578	AHGS2159	AHGS2159		A05	24.2897	ACTACGCATTGGGAGTGGTG	AACAGCCGCCACTACTCTGT	Shirasawa et al. (2012a)
ID1579	AHTE0601	AHTE0601		A05	24.4514	GGGTTTGGTACCCGTTTACA	TTCATCATGTTGGCTCCACT	Shirasawa et al. (2012b)
ID1580	AHTE0703	AHTE0703		A05	24.4734	TGGATTACAAGCTCTCCCATTT	GCAACACATCAAAATCAAACCA	Shirasawa et al. (2012b)
ID1581	AHGS0380	AHGS0380		A05	24.5964	AGACGGACTAGGGGATGTCA	GAGCATTGGTGGTGTAACGA	Shirasawa et al. (2012b)
ID1582	AHS2734	AHS2734		A05	24.6086	AAGCGACAACTCTGCATTGA	GTGGATTGCAATTAAAACGAA	Koilkonda et al. (2012)
ID1583	TC2B9	TC2B9		A05	24.7515	GCCCATATCAAGCTCCAAAA	TAGCCAGCGAAGGACTCAAT	Moretzsohn et al. (2005)
ID1584	AHGS2768	AHGS2768		A05	24.8587	TTTGCCCCTGTTTATAATTCTTG	TTGTAGCAAGTTTCTCCATTGAA	Shirasawa et al. (2012b)
ID1585	GM630	GM630		A05	25.0324	CAGCAATTCAGCAAACTAATGAA	TCCTCCCACGTCCTTTTATTT	Nagy et al. (2010)
ID1586	LEG175	LEG175		A05	25.0882	ACGGCSAARTGGGAGAAGATYACATATCTAGGC	GGGAATTCYTTRTTGCGGATATGC	Bertioli et al. (2009)
ID1587	AHGS2572	AHGS2572		A05	25.2283	ATCGAAATATGCTCCGCAAC	CCCAGAAATTTCAAGCTCCA	Shirasawa et al. (2012b)
ID1588	AHS5929II	AHS5929	_C2	A05	25.4639	TGCAGGGCGCATTTCTGACCCAAATCCCGAGCATCTTACGCATGCTCTATATATGCGAGATCGGAAGAG	NA	Shasidhar et al. (2017)
ID1589	AHS5929I	AHS5929	_C1	A05	25.7965	TGCAGGGCGCATTTCTGACCCAAATCCCGAGCATCTTACGCATGCTCTATATATGCGAGATCGGAAGAG	NA	Shasidhar et al. (2017)
ID1590	AHGS1959	AHGS1959		A05	25.8067	GGTGGCAAATAGCTCCAAAA	GAAAGAATGAGGGGACGACA	Shirasawa et al. (2012a)
ID1591	AHGS2791	AHGS2791	_C1	A05	25.8287	AAACTCTCATCGCAGCACAG	CTGCCTCACGAAATAAAGCA	Shirasawa et al. (2012b)
ID1592	AHGS2644	AHGS2644		A05	25.9574	GCTAGGGCACGGATATTTGA	TTTTACCTACATTGGGTAGGGC	Shirasawa et al. (2012a)
ID1593	AHTE0630	AHTE0630		A05	26.0319	CAGCTCCCAACCTACCAAAA	TCTCTCACCCTCAAGCACCT	Shirasawa et al. (2012b)
ID1594	AGGS0329	AGGS0329		A05	26.0416	CTGGAACCATAAGCTGTCATCA	TTCTCACACATGCACTCAGAAA	Huang et al. (2016)
ID1595	AHTE0005	AHTE0005		A05	26.343	ACAGTACGAACGGTCCCAAG	TGGTGCATGTTGTTGTTGTG	Shirasawa et al. (2012a)
ID1596	AHS2897	AHS2897	_C1	A05	26.4507	ATGCAAGATCTGATCCCAGG	TCCCCAGCTAGCAACCTAAA	Koilkonda et al. (2012)
ID1597	AHGA265121	AHGA265121		A05	26.935	TGTTCCATCTACTCAGTGTCACC	TGCGCATATTTTTGTCGCTA	Chen et al. (2017)
ID1598	AHS5774II	AHS5774II		A05	26.9737	TGCAGTTGATTATTAAGCTCAATATAGTAACACTTTAAGGTATTCCTCATTGGCTCACCGCTTCATCGG	NA	Shasidhar et al. (2017)
ID1599	AHGS1245	AHGS1245		A05	27.0496	CGTGATTAGCGTAACTGCCA	TCTTAGCTGCGAAATCCACC	Shirasawa et al. (2012a)
ID1600	AH2583	AH2583		A05	27.061	TGCAGTTAATGATCCTACCAACCATGGAAGGACGCGCTCAATCAATTTCAGAGGCATCATGCACAAGCT	NA	Shasidhar et al. (2017)
ID1601	AGGS0984	AGGS0984		A05	27.2744	CCTCTTCGGCGATACTTTAAGA	AAGCATTATCCAGTTTGGTGGA	Huang et al. (2016)
ID1602	GM1702	GM1702		A05	27.3027	GATTGGGAAGCAGCAAGAAG	CAAGGATCTCAGCAGCACAG	Nagy et al. (2010)
ID1603	AHS2590	AHS2590	_C1	A05	27.3516	ATGGCTTACAGCATCCCAAT	GGGTGGAAGACAAGCACATT	Koilkonda et al. (2012)
ID1604	AGGS0876	AGGS0876		A05	27.3797	GCTTCTTCTCATTGTTGCAGTG	GTACGTTCACACTTCGCACAC	Huang et al. (2016)
ID1605	AGGS451	AGGS451		A05	27.8076	ACACCCAATTATCCCTTTACCC	CTTCCTCTCTTGGATCCCTTCT	Chen et al. (2017)
ID1606	AGGS1518	AGGS1518		A05	28.2491	TGGTCTCACGTTGGACTTTGTA	TCCATTTCTCCCTCTCTTTCAA	Huang et al. (2016)
ID1607	AH6663	AH6663		A05	28.3382	TGCAGGTGCCGTTACCACTTCGGCCGTGTCCATTGCAGTAGAAAGCTTCTGGATTGAGCCACATCTTCT	NA	Shasidhar et al. (2017)
ID1608	AHGS2602	AHGS2602	_C1	A05	28.3491	GGATTCTCCCAACAAAGCAA	GCACATCGAGTTTCTCACCA	Shirasawa et al. (2012b)
ID1609	AHS1735	AHS1735		A05	28.6698	TCTCCACATATACGCTCCTGG	ACACTCTGGCGATCTCGATT	Koilkonda et al. (2012)
ID1610	AHGS2666	AHGS2666	_C1	A05	28.6948	ATGACAGCGACATGCTATGG	CACGATTATGGAGAGAGGCAG	Shirasawa et al. (2012b)
ID1611	AHS4031I	AHS4031I		A05	29.0206	TGCAGAACTGATTCCTAGCAAAGCATTCCTCCCATCAACAGAGATTTCCATGCAAGTGACGCCTTTATA	NA	Shasidhar et al. (2017)
ID1612	AHTE0470	AHTE0470		A05	29.3037	AACTGTTGGATGCAGTGTGC	CCCCACTCCCATTATTCCTT	Shirasawa et al. (2012a)
ID1613	AHGA193650	AHGA193650		A05	29.3042	ACCGAGTTCACGCAGTCTTT	TTTTTCCGCCGATAATCTTG	Zhou et al. (2016)
ID1614	TC2D8	TC2D8		A05	29.4648	ATGTGGGGAGGTCGGTAAC	TCACAGGTTTTGTGTGCTCG	Moretzsohn et al. (2005)
ID1615	AHS5613I	AHS5613I		A05	29.7163	TGCAGAGATTTTAGAGCCGGAATAAACAAAATGTGCAACAGACCTCCTCTTGATTTGAGGGGTTGCCCA	NA	Shasidhar et al. (2017)
ID1616	GM667	GM667		A05	29.7317	ACCAAGTCAAATGTTGCCCTA	CGTTCTTCCTCTGTTCCTTCA	Nagy et al. (2010)
ID1617	AH614	AH614		A05	29.746	GCCAACTATCAACTCCCTCGCT	GAGTGAATGGCGAGAACTGGAA	Moretzsohn et al. (2004)
ID1618	PPGPSEQ11C8	PPGPSEQ11C8		A05	29.911	GTGATTGGTTAGCCTGATTAAAA	TGTTTGGAAAGGAAAATGGA	Ferguson et al. (2004)
ID1619	A05A897	A05A897		A05	29.9913	AGTTGTTGATGGCTTTTGCC	TGAATTGTTGACCATTTTTGGA	Luo et al. (2017)
ID1620	AH2659	AH2659		A05	30.0222	TGCAGTGCAAAGTGGGTGCTCGACATAAAAAGATCTGTTTGGCAATTTTCTAGTGTATGTGAAGAAATT	NA	Shasidhar et al. (2017)
ID1621	AHS4030II	AHS4030II		A05	30.4725	TGCAGGAAGAGTGGCTCAGAAACAGACAAGTGTGAGCCGAGTTCTGATTCATGGGCAGCTGCGAGATCG	NA	Shasidhar et al. (2017)
ID1622	A05A1053	A05A1053		A05	30.6789	CGGACACTTTTGCCCTTTTA	ACGGATCTCTCACCATGTCC	Luo et al. (2017)
ID1623	AHGS1413	AHGS1413		A05	30.6849	TCTCGCTGTCACAACTCACC	TCATTGCCATCTCCTTGTGA	Shirasawa et al. (2012b)
ID1624	AHS2722I	AHS2722I		A05	30.7686	TGCAGGTAAATTGTTATCCAAGATTTCTCATACTTTGATATTCTTATGTGAAGAGGTCATTGATTAAGA	NA	Shasidhar et al. (2017)
ID1625	A05A812	A05A812		A05	30.9883	AAAAATTGGTCAAACCAGCG	CGACGTTGGCTTAGGAGAAG	Luo et al. (2017)
ID1626	AHS0248	AHS0248		A05	31.1071	ATTCCCAAAGTCCACTCCCT	TGAGTGCTGCCATGTCTTTC	Koilkonda et al. (2012)
ID1627	AHGS3215	AHGS3215		A05	31.4182	GCAGCCGGCAAAATTAGATA	GTCCTAAATTCAAAGCGCCA	Shirasawa et al. (2012b)
ID1628	AH3197	AH3197		A05	31.727	TGCAGATTGATTCCTCCGAGTTAATATGTAATTTGCAAATGAAATTCCAAAACTAAAGAAACATCAAAA	NA	Shasidhar et al. (2017)
ID1629	A05A884	A05A884		A05	31.9665	TTGTCCATAAATCCGTCGGT	AGTCGACGCTGAAAGAGGAG	Luo et al. (2017)
ID1630	A05A963	A05A963		A05	32.0729	TGCTGTTGGACTCAAAGGTG	TGGTAGGAGGGGACAGAAGA	Luo et al. (2017)
ID1631	A05A405	A05A405		A05	32.4409	AACACCAAGTCGGACGTTTT	GGGTTATTAAATTCGATGGACG	Luo et al. (2017)
ID1632	AHGS2319	AHGS2319	_C1	A05	32.4562	GTGGTGAGAAGAAGAAGCGG	CAACGGTAACTGTGCCGTAA	Shirasawa et al. (2012b)
ID1633	AHGS1477	AHGS1477		A05	32.8214	TCTTGACTTGCCTTTCAGCA	TGATGCTATTGTCACCGCTC	Shirasawa et al. (2012b)
ID1634	A05A956	A05A956		A05	32.9541	TTGACAAATTAATGTGAGTTACCAAA	CATAGCACACAAATTCGCACA	Luo et al. (2017)
ID1635	A05A788	A05A788		A05	33.0421	AATGATGGCAACAACGTCAA	ACCAGTGGATTTAGCGATGG	Luo et al. (2017)
ID1636	AHS3291I	AHS3291I		A05	33.0573	TGCAGTGTAACACACAAACAAAAGATTAACACCACACAAAAAGGAATAATCACTGTTAATGCCGAATAT	NA	Shasidhar et al. (2017)
ID1637	A05A890	A05A890		A05	33.2575	TCATTGTTGGTAATAAGTTGGCA	CAAATGCAATTCAACCGAGA	Luo et al. (2017)
ID1638	AHGS0457	AHGS0457	_C1	A05	33.2844	CAGCCAGCACTCCTCTTTTC	AGTCACGAGACCCACTGTCC	Shirasawa et al. (2012b)
ID1639	AHTE0820	AHTE0820		A05	33.4327	TTTTGGTTGAACCGATGAAA	TTTATTGATTTGGCCACACTTT	Shirasawa et al. (2012a)
ID1640	RGA28	RGA28		A05	33.4515	NA	NA	Shirasawa et al. (2013)
ID1641	A05A809	A05A809		A05	33.9417	TTACGGCTCTGCTCCTCAAT	AAGGGATGAGGAAGGAGGAA	Luo et al. (2017)
ID1642	AHTE0278	AHTE0278		A05	34.3266	CTTTTCTTTTGTAATGAATCTGTTTTT	GCAATGCTAATATGCTAAATCGTT	Shirasawa et al. (2012a)
ID1643	AHS3426II	AHS3426II		A05	34.335	TGCAGATGAAACATTTGGGTTTTGCAAGGTCTACTTTGGCAAGAAATTCTTTGCTTAACCTCTACTATC	NA	Shasidhar et al. (2017)
ID1644	A05A845	A05A845		A05	34.6293	AAGAAGCGGATAACTTCGTTTG	CGAAATAATGCTCTGTTGTTGTG	Luo et al. (2017)
ID1645	A05A742	A05A742		A05	34.6797	CATCCAAATTTCTCACCTGCT	TTGTGGGTCAACTCGGGTAT	Luo et al. (2017)
ID1646	A05A798	A05A798		A05	34.9531	GACCATTATGATAAAATTTTGCACC	AAACAAATGCAATTTTCTCTCTTC	Luo et al. (2017)
ID1647	AGGS2513	AGGS2513		A05	34.976	GCGTGCTGCATTAATCAAATC	GCCCATATCAAATCAAAGATCC	Huang et al. (2016)
ID1648	A05A485	A05A485		A05	35.0062	TCCATCGAGGAATCACTCAAG	GCGCTTGATTTTTAGCATGA	Luo et al. (2017)
ID1649	AH2536	AH2536		A05	35.8055	TGCAGCTTAGTTACATATTACCTCGTTCATTGATTGTAATTGCACAAACACAATTGAGCATTCTCTCTG	NA	Shasidhar et al. (2017)
ID1650	AH5749	AH5749		A05	35.808	TGCAGTATGTTTAATGCAAAATGAGAAAAGCCACAACATCAAATAATCTAGTCATAAATAAAAAAACAT	NA	Shasidhar et al. (2017)
ID1651	AHTE0523	AHTE0523		A05	35.8169	AAAATTGAGCGGTATTAGACATCA	GTGAGCACCTATCATCCACAAATA	Shirasawa et al. (2012a)
ID1652	A05A932	A05A932		A05	36.4169	CAATTGTGGTCCCCTCCTTA	AGAATCAGTGAGCACACCCC	Luo et al. (2017)
ID1653	AHGS2757	AHGS2757		A05	36.5021	AATGATGGAGAAAGGCGATG	AGAGAACCCTAATTCCCCCA	Shirasawa et al. (2012b)
ID1654	AHS2896II	AHS2896	_C2	A05	36.9813	TGCAGCAATTGCGAATGCTAACAACAATGGAAAGTACTTCCTGAAGGAAGTTCACAGATCCCTCTCAAT	NA	Shasidhar et al. (2017)
ID1655	A05A899	A05A899		A05	37.0169	TTGAGACTTCACGCAAGTGG	AAGGTTGTGGGCTTCTATGG	Luo et al. (2017)
ID1656	AH3863	AH3863		A05	37.1066	TGCAGTTTGATATTCCAGTTCTACACAGTGATTCTGTCTTGTGTTTTACAATAGAATCAGTTATGGAAA	NA	Shasidhar et al. (2017)
ID1657	A05A925	A05A925		A05	37.5169	CAGCAATTAGTTTTAGAAGATGATGG	TCTAACAGTGAGAATAAACGATTGG	Luo et al. (2017)
ID1658	AH6508	AH6508		A05	37.7482	TGCAGATTCAGTGTTTGTTTGTTTCTCCACCTTCCTTAAAAATTTTGGAGAAATTTTTTTTGATGATCT	NA	Shasidhar et al. (2017)
ID1659	A05A1228	A05A1228		A05	38.0169	GGTTTCAACCTCACTGGCAT	TCCAGCACTCAAGACCACAC	Luo et al. (2017)
ID1660	AH5158	AH5158		A05	38.3651	TGCAGCATTCCAGTATCTCCAAATTTGAACTCTAAAAGATAAACAATGAAAAGAGAGAATAATATTAAA	NA	Shasidhar et al. (2017)
ID1661	AHGS2330	AHGS2330	_C1	A05	38.4618	ACTAACCGCGAGATGAGAGC	AAAGCTAAAGCGAAACGACG	Shirasawa et al. (2012b)
ID1662	A05A1018	A05A1018		A05	38.8169	ACACCAAAAATTCGTTGCAT	CGGTTCCTCTTCCTCTTCCT	Luo et al. (2017)
ID1663	CPI02C10	CPI02C10		A05	38.8235	NA	NA	Shirasawa et al. (2013)
ID1664	AH5477	AH5477		A05	38.8365	TGCAGCTTTTTTTGGTTTTTCTTTTTTGAATTATTATATGCTTAATAGGCTAAGCAGAAAGTGCTTCTC	NA	Shasidhar et al. (2017)
ID1665	A05A1050	A05A1050		A05	39.2169	GCATTGGCATTGAAGTGAGA	AATAACGTTAATGGGCGATCA	Luo et al. (2017)
ID1666	AHS3599I	AHS3599I		A05	39.862	TGCAGTTATAGCCTGCATCGTAAGTATTGCCGTTTGTGAGATAATGACTTTAGACCAGCCAACAAATGA	NA	Shasidhar et al. (2017)
ID1667	AHS3045I	AHS3045I		A05	39.8902	TGCAGGCACTTGAAGATGAAATGAATTTAAGCCTGGTTGACTGGGGAAAATTACACTCTCTTTTGCCCA	NA	Shasidhar et al. (2017)
ID1668	A05A1013	A05A1013		A05	39.9169	TTTGGTTGCAATTGATGACG	GCCTCATTCGTTTTGGTGTT	Luo et al. (2017)
ID1669	A05A1028	A05A1028		A05	40.3169	ACGCCCGAGTTGATCTTCTA	CATCCATAAAGCAAGCCGAT	Luo et al. (2017)
ID1670	AH6519	AH6519		A05	40.4067	TGCAGGCCAGACAACTGGAGTTCTGCCAGCTCCACCCATCCGTCCGCAAATTCCGCCACCGAATGGTAT	NA	Shasidhar et al. (2017)
ID1671	AH5589	AH5589		A05	40.8257	TGCAGCAACTCCCTGCATCCACCTCCAAGTGCCGGGAGCAGAGGTGAAGGCGAGGTTGATGCAGTAGGC	NA	Shasidhar et al. (2017)
ID1672	LEG224	LEG224		A05	40.8397	ACACAAGGAGCACAAGGTGGATTCCCAGGG	CTGTGTGTTGTARTGAGCAAAAGG	Bertioli et al. (2009)
ID1673	AH5709	AH5709		A05	40.8495	TGCAGCTGCTACATCCTTCCTCGTCACGGATCTGCTCAAGTTGCCGCATAGCTCTCGTGTGCGAAATGA	NA	Shasidhar et al. (2017)
ID1674	AHS5785II	AHS5785	_C2	A05	41.3411	TGCAGAAACAATCAGCTTATGCTAGGGAGTTCTATGCGATTATGAAAGTTGTAGCAAAATTTTGACATT	NA	Shasidhar et al. (2017)
ID1675	AH6169	AH6169		A05	41.4097	TGCAGTTCACCATCCATTGCTATACAAAACAAACCAAACCAAGCTGAGCACGTAAAGCTAGCATAATCC	NA	Shasidhar et al. (2017)
ID1676	AH2609	AH2609		A05	41.5056	TGCAGTAATAGCCTGCATCGTAAGTATTGCCGTTTGTGAGATAATGACTTTAGAGTAGCCAACAAATGA	NA	Shasidhar et al. (2017)
ID1677	AH5422	AH5422		A05	41.6037	TGCAGTGGTGTTCAACTTATCCTTAGTTGCAATGTTATCCTTCAATAAAATGGGTATTCCATGCAAAGC	NA	Shasidhar et al. (2017)
ID1678	A05A1080	A05A1080		A05	41.7169	AGAGGCAACGGTAGCAACAC	TGGAGCATCAACAACAACAA	Luo et al. (2017)
ID1679	AHS2382	AHS2382	_C2	A05	42.003	TTCGTTGAACTTCATGTCGC	CTCCCACAAATCTCTCCCAA	Koilkonda et al. (2012)
ID1680	A05A1081	A05A1081		A05	42.0169	AGAGGCAACGGTAGCAACAC	AAGAAGCAATTAATGGAGCATCA	Luo et al. (2017)
ID1681	AH2808	AH2808		A05	42.1075	TGCAGCTTAACTCTTCATCTTCCTCTTCCTCTTTCTCTTTCTTTTCTTTCTTCCTAATAACCCACAAGA	NA	Shasidhar et al. (2017)
ID1682	AH3908	AH3908		A05	42.4599	TGCAGACGATGCCCCAGCAGAACTGGAATAATGATTAGGCAAAATTTAGTCAAATTAATGGAATGCAGA	NA	Shasidhar et al. (2017)
ID1683	A05A1111	A05A1111		A05	42.7169	CCGACGATAACGAACCCTAA	GATGGCGAGACACAAACAGA	Luo et al. (2017)
ID1684	AHS2896I	AHS2896	_C1	A05	42.8436	TGCAGCAATTGCGAATGCTAACAACAATGGAAAGTACTTCCTGAAGGAAGTTCACAGATCCCTCTCAAT	NA	Shasidhar et al. (2017)
ID1685	A05A1092	A05A1092		A05	43.1169	AACCGTCTTAACAGCTTGCG	TGACGTTACGAGCTACTGCG	Luo et al. (2017)
ID1686	AHS3118I	AHS3118I		A05	43.1291	TGCAGTACACTGGAAACAGAAGAGATCATCTTCTGATGCTTCTGCTCCATCTTCTCCACACGGTCTTTC	NA	Shasidhar et al. (2017)
ID1687	AHS0649	AHS0649		A05	43.1655	TGATTGTTGGCACTGATGGT	CCAATGCTCACTCTCCCATT	Koilkonda et al. (2012)
ID1688	A05A1146	A05A1146		A05	43.3169	ATTCGCCTTGAGAAAAGCAT	CACAATGCAACAGAACGAAGA	Luo et al. (2017)
ID1689	A05A1150	A05A1150		A05	43.7169	ATGTTGCAAACATGCCAAAA	AACCACACTCTCTCTCCCCA	Luo et al. (2017)
ID1690	AH6559	AH6559		A05	43.93	TGCAGCTTAACTCTTCATCTTCCTCTTCCTCTTTCTCTTTCTCTTTCTCTTTCTTTTCTTTCTTCCTAA	NA	Shasidhar et al. (2017)
ID1691	AHS5785I	AHS5785	_C1	A05	44.3469	TGCAGAAACAATCAGCTTATGCTAGGGAGTTCTATGCGATTATGAAAGTTGTAGCAAAATTTTGACATT	NA	Shasidhar et al. (2017)
ID1692	AHGS1697	AHGS1697		A05	44.4474	CATCACAGATATCACCAACCAAA	CATGCGATGTGTGCTTTCTT	Shirasawa et al. (2012a)
ID1693	AH4986	AH4986		A05	45.115	TGCAGCGGATGAAGGGATAAGAAGTGACATTTTCAGGTTCCAATGATTGATAAACCTAAAAAATCAAAC	NA	Shasidhar et al. (2017)
ID1694	AGGS1542	AGGS1542		A05	45.2169	AGAGAAGGAACAGGTGTGAAGG	ATTGCCATCTCCTTGTGATCTT	Huang et al. (2016)
ID1695	AH3230	AH3230		A05	45.2815	TGCAGAACTTTGTTGATCTGGCTGGAAGTGAGAGGGCTGCACAGACACATGCAGATGGCACTAGGCTTA	NA	Shasidhar et al. (2017)
ID1696	A05A1355	A05A1355		A05	45.7169	TGATAGAACTGCCGATCCAG	TCGGACGGTTCGATTTTTAT	Luo et al. (2017)
ID1697	A05A1368	A05A1368		A05	46.1169	GGTGCATGGTAAAATGGCTT	CGACCCTATGTGTACGATGG	Luo et al. (2017)
ID1698	AH6366	AH6366		A05	46.1815	TGCAGCAGCCACCGAGAGCCACTGTCACGCACCTGCTTCCCCAAAAGCTCCTCCGTGTAACTGCAACAT	NA	Shasidhar et al. (2017)
ID1699	A05A1337	A05A1337		A05	46.7169	CACCAACATTGGTCATTTGC	TCTCACACCAATTTCACATCA	Luo et al. (2017)
ID1700	AHS5912I	AHS5912I		A05	47.5269	TGCAGCCAAAGCCTCAATACATGGCAAGAAAAGTTGCAGCTGCTCAAGGAGGACCTGGTGGTCAATGGT	NA	Shasidhar et al. (2017)
ID1701	A05A1344	A05A1344		A05	47.6169	GAGAGTCTGAGAGGGCATCG	TTATCCGTCCAAACCCAAAC	Luo et al. (2017)
ID1702	A05A1430	A05A1430		A05	48.0169	CTGCAAAGAGCCAAGGTTGT	GGGTTCGAACATTGGTGAAT	Luo et al. (2017)
ID1703	AHS5914I	AHS5914I		A05	48.103	TGCAGAACAACTTCAAGATGCTTCAAGTGAAGTGTCCAAGAAGTGCTATAAACTAGGATGTCATCAAAA	NA	Shasidhar et al. (2017)
ID1704	AGGS0716	AGGS0716		A05	48.7763	GCACACAACACAACAATTACTCAC	ATGCGATGTGTGCTTTCTTCT	Huang et al. (2016)
ID1705	AHS5844I	AHS5844I		A05	49.1809	TGCAGATTAAGAGGAAAACCATCTATCCTCAACAAAGACAGCAAAGAAAGCGCTTCATCTGTCCTCCCG	NA	Shasidhar et al. (2017)
ID1706	A05A1507	A05A1507		A05	49.3169	ACCAAGGAGAGGAGGAGGAA	CGCGGGGCTTTACATTATT	Luo et al. (2017)
ID1707	A05A1471	A05A1471		A05	50.0169	GCCGTGGCATTCATTTTATT	TGGTTATTTTGGATAGTATGAGCG	Luo et al. (2017)
ID1708	AHS5703I	AHS5703I		A05	50.3853	TGCAGATTAAGAGGAAAACCATCTATCCTCAACAAAGACAGCAAAGAAAGCGAGATCGGAAGAGCGGTT	NA	Shasidhar et al. (2017)
ID1709	A05A1530	A05A1530		A05	50.4169	TGCCAAAAACTCCTTTCGTT	AAGCCAGGTAGCACCCTCTT	Luo et al. (2017)
ID1710	A05A1558	A05A1558		A05	50.7169	TGCATTCAACAGCAAGGAAC	ACAGGTTAGCCGTCATGGTC	Luo et al. (2017)
ID1711	A05A1562	A05A1562		A05	51.1169	TTGCCCCTATATTCCTGCTC	AAGGTGGTGTGGGATTACGA	Luo et al. (2017)
ID1712	A05A1601	A05A1601		A05	51.6169	AGTCCCTGTCACCAAAATCG	CCGCTCTCTTCACTCCTCAC	Luo et al. (2017)
ID1713	A05A1612	A05A1612		A05	52.0169	GCCCTCTTCCCCTTATTTTG	TTTGGCAAACAGTGATAGCG	Luo et al. (2017)
ID1714	A05A1606	A05A1606		A05	52.2169	CCACACAATGCGTGTTTTCT	GTTGTGAGTGTTGCAGTGGG	Luo et al. (2017)
ID1715	A05A1570	A05A1570		A05	52.5169	TTTGGTCATTGTCAAAATCCTT	TGCTGTCAGTCATTTTACAGGAA	Luo et al. (2017)
ID1716	A05A1624	A05A1624		A05	52.7169	CAAGTTCATGCATATTCAAGGC	AATTTCATTGATGCCGTGGT	Luo et al. (2017)
ID1717	A05A1522	A05A1522		A05	54.2169	CGGGTAATTTGTTGACTGGG	TACCGCCACTGTCGTTATCA	Luo et al. (2017)
ID1718	A05A1605	A05A1605		A05	54.8169	CCATGTACTTATGTATGTCGGATCT	TGAGCAATTAAATCTCCACTGTT	Luo et al. (2017)
ID1719	AGGS1233	AGGS1233		A05	55.7169	GTACCACCATGGCACCTTCT	TTCATCACTCACATCTACCTCACA	Huang et al. (2016)
ID1720	TC5C05	TC5C05	_C2	A05	56.5537	TCATCTTCACTTCCCCTTTCA	CCCAACCAAATCCAACACTT	Moretzsohn et al. (2005)
ID1721	A05A1510	A05A1510		A05	57.6169	ACGAGGAGCTGAGCAACAAT	CCCTACCTTAGCCAAACCCT	Luo et al. (2017)
ID1722	A05A1305	A05A1305		A05	59.4169	CAGCCAAACATTGTGATATGC	GGATATTGCCTTGTTATGAACG	Luo et al. (2017)
ID1723	PPGPSEQ3A4	PPGPSEQ3A4		A05	61.3409	GCCGTGACTTGAGCCTTTAG	TTCTTCGGTTACATGGGCTT	Ferguson et al. (2004)
ID1724	SEQ19D01	SEQ19D01		A05	62.4767	NA	NA	Shirasawa et al. (2013)
ID1725	A05A1590	A05A1590		A05	66.8169	GCAGTACTGAGTGATGCGGA	AAGGAGGTTAGCGTGTGGTG	Luo et al. (2017)
ID1726	AHGA128473	AHGA128473		A05	69.2338	GTTCCCACGGTCTCATCAGT	CGATTGCAGTTGTTGCTGTT	Zhou et al. (2016)
ID1727	AHS5916I	AHS5916I		A06	0	TGCAGTTGAAGCCCTTCCACTTTTGATTGCTGTTGTCCCTTCCCAATCAAGAACTGTGCATAGTCCACA	NA	Shasidhar et al. (2017)
ID1728	TC11H06	TC11H06	_C1	A06	17.1551	CCATGTGAGGTATCAGTAAAGAAAGG	CCACCAACAACATTGGATGAAT	Moretzsohn et al. (2005)
ID1729	IPAHM509	IPAHM509		A06	29.1064	GCCTGCAAAGCTAAGGTTG	TGGAGAGTTAGGATTTCTGGCTA	Cuc et al. (2008)
ID1730	AGGS1143	AGGS1143		A06	31.3153	CAAGTGGGATTTGTTGTAAACG	AAATCCAATACGTCGCTAAAGG	Chen et al. (2017)
ID1731	RN0X06	RN0X06		A06	32.5719	TATATTCCATGTGTGAGAGT	AGAAAAAGAGTGGAGAGAG	Moretzsohn et al. (2005)
ID1732	SEQ4E12	SEQ4E12		A06	36.4615	TTTTCTTAACACCCTACCCCC	CCAGCTCATGCAAACAAACA	Ferguson et al. (2004)
ID1733	AHGS3191	AHGS3191		A06	38.0102	GTGGGAGTGAGGGTGAGGTA	CTTCGTTCATCCCCGAGTAA	Shirasawa et al. (2012b)
ID1734	GNB649	GNB649	_C2	A06	39.4832	GAAGCTTTCCATGCACCAGT	TGAATCCAACAACCACAGGA	Wang et al. (2012)
ID1735	SEQ18A08	SEQ18A08	_C3	A06	39.778	TCAATTTCAAAATATTTCCACTTTCTT	GGGTTAGCATATGACCCCAA	Ferguson et al. (2004)
ID1736	AHS5796I	AHS5796I		A06	40.4835	TGCAGGTAGCTTGTGCACATATCGAGATGTAATCCTATACATTGGCTATTCTTCTTCATCTAATTCGAA	NA	Shasidhar et al. (2017)
ID1737	TC1A01	TC1A01		A06	40.7958	TCAACGCGACACAAGAAGTC	GTCGGTAAATCCGACGAAAA	Moretzsohn et al. (2005)
ID1738	AHS5896I	AHS5896I		A06	41.0641	TGCAGCGAGCGAAGGAGGAGGCCGAGCAAGCGAAGGCGGCAGCGAGCGCAATGCAGAGCAGATTACTTG	NA	Shasidhar et al. (2017)
ID1739	RN0X727	RN0X727		A06	41.5896	GGGCGTCAACTTGTCTGT	ATAGAAGCCCCCTTCAACC	Moretzsohn et al. (2005)
ID1740	TC9C6	TC9C6		A06	41.6041	NA	NA	Chen et al. (2016)
ID1741	TC19A02	TC19A02	_C1	A06	41.6107	NA	NA	Shirasawa et al. (2013)
ID1742	AHS1444	AHS1444		A06	42.8483	AgAGAACTGAGCCTCCCTCC	GATGACGAAGGCACCACTG	Koilkonda et al. (2012)
ID1743	AHS5924I	AHS5924I		A06	42.9092	TGCAGCATCTTAATCTTGGATACAACTATGCTCTTCAAGTTGGTAACCTTAATTGGATTTCAACCCTTT	NA	Shasidhar et al. (2017)
ID1744	AHGS1541	AHGS1541		A06	43.7706	TTTAGCCGGTCTTGTCTTCG	CGTTTTGTAAGTGCCAGCAA	Shirasawa et al. (2012b)
ID1745	GM1490	GM1490		A06	44.0754	AAACTCAAGGGCCAGCATATC	CAAGCCCCTTTGTGTGTGTAT	Nagy et al. (2010)
ID1746	S108	S108		A06	44.2081	GCTTACATTACACGTCADCTC	CCGAACTTACAGTTAGGAG	NA
ID1747	AT68	AT68		A06	44.6967	ACTTTGCTTTGCTTTCAGCCT	AGTCACACTGATGATCACAGCA	NA
ID1748	SEQ18G09	SEQ18G09	_C2	A06	44.8498	ATATCAGCGCCAATGACTCC	TCGCTCCTGGCACCTATATC	Ferguson et al. (2004)
ID1749	AH6183	AH6183		A06	44.9403	TGCAGGTATGGTCATTTCATACAAATAACTTTTCATTTAATCTTTGGCGACAAACATGATAATATAGAT	NA	Shasidhar et al. (2017)
ID1750	GNB716	GNB716		A06	45.3468	TCAATTTCTTTCTGTTGTTGCAC	TGGGAGCAGAAAATCAGCTT	Wang et al. (2012)
ID1751	AHGS2767	AHGS2767	_C1	A06	45.6236	CAGCCAAAAAGGCAGAAAAG	TTCCTGCTTCAAGATGGGAG	Shirasawa et al. (2012b)
ID1752	AH3064	AH3064		A06	46.5303	TGCAGTTGGGGAATGGTTCAATCTTGGATTGGGCTAAAATTTGACAGCAAGTTCTAGATGTACGTTTTC	NA	Shasidhar et al. (2017)
ID1753	AHGS3712	AHGS3712	_C1	A06	46.6303	TTTGTGCGTGTCTGTGATGA	ACGCCCACTGCTTCTACTGT	Shirasawa et al. (2012b)
ID1754	AHGS2167	AHGS2167	_C3	A06	46.9501	AGAGCACGGCGTAGTAAGGA	CGCTAATCCCCGAAGTTCAT	Shirasawa et al. (2012b)
ID1755	AHS0894	AHS0894	_C1	A06	47.4071	TGGTTTCTCCTGTCTGCCTT	TCCGATCCGATTTTCAGAAC	Koilkonda et al. (2012)
ID1756	AGGS705	AGGS705		A06	47.6903	CGAAGCTGGAGAACTTACAAGG	TCGACTCAGACAAACGTAAACC	Chen et al. (2017)
ID1757	AHS2840	AHS2840		A06	47.8519	CCTTCTTCGCACAACTGACA	CGATGGTTGAGCTCTTGACA	Koilkonda et al. (2012)
ID1758	IPAHM171	IPAHM171		A06	47.858	NA	NA	Shirasawa et al. (2013)
ID1759	AHS4846I	AHS4846I		A06	48.2179	TGCAGTTGACCGTCACGGTTACTCCGGGTTCATGCTAACTAACTCTATCTCCTTCTTGTTTTCAATCAC	NA	Shasidhar et al. (2017)
ID1760	ARS793	ARS793		A06	48.9609	TCACAAAATGCTTGGAATGC	GAACTGAGCACAAACTCAGTAACAA	Wang et al. (2012)
ID1761	AH20	AH20		A06	49.1929	TGCATGTCTCTTGTAACTTAATACACT	TTCATGTCAATGATGTTTCCAA	Gimenes et al. (2007)
ID1762	AH5715	AH5715		A06	49.2661	TGCAGTTGGGGAGTTGGGGAGTGGTATCGAATTGGGCAAAAATTTCGATAGCAAGTTCTCCATGTACTT	NA	Shasidhar et al. (2017)
ID1763	AHS0845	AHS0845		A06	49.517	ACAACAACAAACAGCGTCCA	TCCTCCTCCTCCTTTGATGA	Koilkonda et al. (2012)
ID1764	RN21H01	RN21H01		A06	49.6687	GCTTCCACAAGAGCGAGAGAG	GGCACCACTCCAATGTAATCAG	Moretzsohn et al. (2005)
ID1765	AHS5860II	AHS5860	_C2	A06	49.7438	TGCAGCGGCGTGGGTAGCGGCGTCGGCATTGGAGAGTTCCGGCAAACAGGGCAAGAGCCATTAAGCTTG	NA	Shasidhar et al. (2017)
ID1766	PM5	PM5		A06	49.8041	TGTGAAACCAGATCACTTTCATT	TGATAGTTGATATTGAGGAAAATGG	He et al. (2003)
ID1767	PM35	PM35	_C1	A06	49.9196	TGTGAAACCAAATCACTTTCATTC	TGGTGAAAAGAAAGGGGAAA	He et al. (2003)
ID1768	AHGS1727	AHGS1727	_C2	A06	50.0877	ACCATCATCATGGCTGGTTG	TTCAGCTCAACAGTCGCATT	Shirasawa et al. (2012b)
ID1769	AHGS1958	AHGS1958	_C1	A06	50.3202	GATTCCGACGGTAACTCCAA	GAATGAGGGGTCAGCGTAAA	Shirasawa et al. (2012b)
ID1770	AHGS1478	AHGS1478	_C1	A06	50.9716	GAATTTGCCGATAAACCCAG	GGGGGTAGAGAGAGAATGGG	Shirasawa et al. (2012b)
ID1771	TC41C11	TC41C11	_C2	A06	50.9968	CACCAGAAAACATGAGAGCAAA	CATCCACCTTCGTGTTAACCTC	Macedo et al. (2012)
ID1772	AHGS1531	AHGS1531	_C1	A06	51.0103	CAGATGTGTGTGTGTGTGTGTG	TGTGGTTCATGCCATTGTTT	Shirasawa et al. (2012b)
ID1773	AHS4078I	AHS4078I		A06	51.0383	TGCAGGCCATTTGGGCTCCCTTCCTTCTCCTCCATCTCGGCGGCCCTGACACAATCACTGCTTACGCCT	NA	Shasidhar et al. (2017)
ID1774	AHS5860I	AHS5860	_C1	A06	51.1313	TGCAGCGGCGTGGGTAGCGGCGTCGGCATTGGAGAGTTCCGGCAAACAGGGCAAGAGCCATTAAGCTTG	NA	Shasidhar et al. (2017)
ID1775	AHTE0372	AHTE0372	_C1	A06	51.2163	GCAATTTGGCATAGCCTCTC	CGTATTGACAAGGGTTCCGT	Shirasawa et al. (2012a)
ID1776	AHGS3151	AHGS3151	_C1	A06	51.4767	AGAATTAAGCAATTTATAAAGAAGCAA	GATGGGAAAGGAAAGCAGTG	Shirasawa et al. (2012b)
ID1777	IPAHM689	IPAHM689	_C1	A06	51.5664	GATGACAATAGCGACGAGCA	GTAAGCCTGCAGCAACAACA	Cuc et al. (2008)
ID1778	TC19B03	TC19B03		A06	51.6067	ACCTGGCTGGATCAACACTCTA	AGAAGAGAAGTGACGGAAGCAG	Macedo et al. (2012)
ID1779	AHGS2683	AHGS2683		A06	51.7424	TGTTTTACCAATGCGTGAGC	AAAGTGGTATGATTCTTAAGGTGGA	Shirasawa et al. (2012b)
ID1780	AHGS2504	AHGS2504	_C1	A06	51.7698	ATGAGCAACATGAAGCCCTC	TCGTGGATCACCAATACAGTG	Shirasawa et al. (2012b)
ID1781	AHGS1490	AHGS1490		A06	51.9941	TTGAGCATCTAGAGACCCCC	TGAAGCTAAGGCCGGTTAGA	Shirasawa et al. (2012b)
ID1782	AHGS2712	AHGS2712	_C1	A06	52.0605	ATCAGTGCCATCATATCCCC	TCAAGAGGCTACCATGCAAA	Shirasawa et al. (2012b)
ID1783	AHS3558I	AHS3558	_C1	A06	52.1995	TGCAGTAGTGTTACTTATATGTTAAAGCTATGATAATCTATATCTTACCAAGCATGAAACAGTTAATTT	NA	Shasidhar et al. (2017)
ID1784	IPAHM245	IPAHM245		A06	52.3147	CCCAAGGACCTAGTGACCAA	GGACCCTTAGCACATTCCAA	Cuc et al. (2008)
ID1785	AHGS2003	AHGS2003		A06	52.3326	TGATCAATTGCCAATGTCTTG	TCACTGAAAGGTTGATTCATGG	Shirasawa et al. (2012b)
ID1786	A06A442	A06A442		A06	52.3376	TCTGAATTGAAAATTTCTGCATC	AAATGGTGGCTTGCAATACG	Luo et al. (2017)
ID1787	ARS816	ARS816		A06	52.4347	TCAGCGGCTACGATGAATAA	TGGGTATCCACAACCACAAA	Wang et al. (2012)
ID1788	AHS5948I	AHS5948I		A06	52.526	TGCAGTTTGTGAAAACTTTTATGTCAAAATGTTTTCCAATGCGAGATCGGAAGAGCGGTTCAGCAGGAA	NA	Shasidhar et al. (2017)
ID1789	AHS3540I	AHS3540I		A06	52.696	TGCAGCCACCAGCGTCCAGTTCTTCTCCAGACGCCGCCATCCTTTCTGCTCCGCCGTGATAGTCTCCCT	NA	Shasidhar et al. (2017)
ID1790	GC47	GC47		A06	53.0041	GCAATTTGCACATTATCCGA	CATGTTCGGTTTCAAGTCTCAA	Moretzsohn et al. (2005)
ID1791	RNOX06	RNOX06		A06	53.0186	NA	NA	Shirasawa et al. (2013)
ID1792	GM1097	GM1097		A06	53.1692	NA	NA	Shirasawa et al. (2013)
ID1793	AH6290	AH6290		A06	53.4737	TGCAGAGAAACTGATTTTGGAAATGAGAACCAAATTCGGGTCCGAACTGAGCTTGCAGGCTTTCAACAC	NA	Shasidhar et al. (2017)
ID1794	AHS1392	AHS1392		A06	53.5256	CACTCGCTAGCACAACACTAGC	TGGGGATTTAGTAGGAAAGGG	Koilkonda et al. (2012)
ID1795	AHGS2648	AHGS2648	_C2	A06	53.5615	TCATCATTGTTTCTGCATTTCC	CATGGCATGCATATACGGAG	Shirasawa et al. (2012b)
ID1796	AHGS1919	AHGS1919	_C2	A06	53.7169	TGAACCTGGAATGAAAAAGATG	CCCAGTTTTCAACCCAGAAA	Shirasawa et al. (2012b)
ID1797	AHTE0857	AHTE0857		A06	53.8497	TTTGACCTTTGGATGATGGA	TTAAAAGTACCGGTTGGTCCC	Shirasawa et al. (2012b)
ID1798	AH6008	AH6008		A06	53.9295	TGCAGAAGCATAAGCAAGAAGACGGCAACGGAAACGAGGAGGAAGCAGAGGCAAACTAAGACAAGCGGC	NA	Shasidhar et al. (2017)
ID1799	AHS3558II	AHS3558	_C2	A06	54.2157	TGCAGTAGTGTTACTTATATGTTAAAGCTATGATAATCTATATCTTACCAAGCATGAAACAGTTAATTT	NA	Shasidhar et al. (2017)
ID1800	AHS3107I	AHS3107I		A06	54.2197	TGCAGTTACTACCTTTTTCCCTGGAAGTTGAAGTTCCAACACCTGAAGGGTACAACATCACTGAATTCA	NA	Shasidhar et al. (2017)
ID1801	EM90	EM90		A06	54.4754	CACCAAATCTCCCACTTCCC	CGGCTATCAAATGGTGCTTC	Guo et al. (2009)
ID1802	GM1489	GM1489		A06	54.4986	GGAAGATGTGGTTGCAAATTC	CTCCCAGCTATCAACTTCACG	Nagy et al. (2010)
ID1803	TC28E09	TC28E09		A06	54.5036	CTCCGTCAACCTAGACCATCTT	CCGAAGAACAACACAAAACAAA	Macedo et al. (2012)
ID1804	GNB87	GNB87		A06	54.5264	GCCTGTAGCACTGCAAACAA	GGAATAGGGGCAAGAATGGT	Wang et al. (2012)
ID1805	AHGA193640	AHGA193640		A06	54.5448	CCTCCCAAATCATCTCTTGC	TCAGGCCCAAAATACTGCTT	Chen et al. (2017)
ID1806	AHS3147I	AHS3147I		A06	54.5471	TGCAGAATTTCCAAACACCAACACGCACAAGAAATGATCGAGTTAAAAAGAACGCAACTTTAGTTAGGT	NA	Shasidhar et al. (2017)
ID1807	AC2A04	AC2A04		A06	54.5602	GATCACTCCAGATAATCAC	AAGGTTATCACTCACGTC	Moretzsohn et al. (2005)
ID1808	AHGS0332	AHGS0332	_C1	A06	54.5818	TAGCCATGCTGGAACTAGGG	TAAGACCCCACTTGACCAGG	Shirasawa et al. (2012b)
ID1809	GA21	GA21		A06	54.6037	CAGGATGAACAGGCACAGAAT	ATGAACAATTGCGATTTGGAC	Budiman et al. (2006)
ID1810	AHS3138	AHS3138	_C1	A06	54.6565	TTACAGGGACGTGGTTCCAT	CCAATGGTACCGAGGAGAAA	Koilkonda et al. (2012)
ID1811	AHGS2275	AHGS2275	_C2	A06	54.6742	CCAAAAGCTTACCAGCCAAA	GGTTTCGTGGATTTTGAGGA	Shirasawa et al. (2012b)
ID1812	AHGS2297	AHGS2297	_C2	A06	54.9115	TTCACAAAGATCAGCATTAGCA	GTTGAGGAGCTTCTTGACCG	Shirasawa et al. (2012b)
ID1813	TC31H06	TC31H06	_C1	A06	54.9119	CATGTGGATATCTTTATTTCCT	CAGAAGATTCAAACTGGTAAA	Macedo et al. (2012)
ID1814	AHS1372	AHS1372		A06	54.9233	GATAGCAAGCCCAACATTCG	GTGGCATTTTGGTTCCTGTT	Koilkonda et al. (2012)
ID1815	AHS4541II	AHS4541	_C2	A06	54.9588	TGCAGCTAAAGGACGCTGCCGAGATAAATCTAATTTTCTGGGCCCCACCACCCACGGATGCACCGCTTT	NA	Shasidhar et al. (2017)
ID1816	TC38A07	TC38A07		A06	54.9606	CAAAGCAAAAGATTTCACTGAG	AGTGCTCTTTCTGCATATGTTT	Macedo et al. (2012)
ID1817	AHS2987I	AHS2987I		A06	54.9714	TGCAGTGCCAAATCCATAGATGGGTCAACATGGAAAGTAACATCATCCGTCTTTCCACGAACTGTTCTG	NA	Shasidhar et al. (2017)
ID1818	GNB877	GNB877		A06	55.0041	TCAGCGGCTACGATGAATAA	TGGGTATCCACAACCACAAA	Wang et al. (2012)
ID1819	AHGS3640	AHGS3640		A06	55.0094	TTCTATACACGCACACACGC	ACACCACACTTTTGATGGCA	Shirasawa et al. (2012b)
ID1820	AHS2639	AHS2639		A06	55.0552	GGAAGCTTGACATCATCCGT	AAGGGAAACCATCCCTTGAT	Koilkonda et al. (2012)
ID1821	AH5263	AH5263		A06	55.123	TGCAGTTGGGGAGTGCTTCAATGTTGGATTGAGTTAAAAGTTCGATAGCAGCTTAGCAAGTTCTGGATG	NA	Shasidhar et al. (2017)
ID1822	AHGS3232	AHGS3232	_C1	A06	55.1273	TGTGGATGTCCATTTCCAAG	TTTGGTTAGAGTCTCGTGCTGA	Shirasawa et al. (2012b)
ID1823	AGGS0538	AGGS0538		A06	55.1376	GAGCCTCTGGTGTCAAACTCTT	CATCTCAGTCTCATCACTGTAACG	Huang et al. (2016)
ID1824	AGGS997	AGGS997		A06	55.1676	GATTCGCAAATCACAATGAGAG	GCTTCTTCTTCTCCTCCTTTGC	Chen et al. (2017)
ID1825	AGGS0997	AGGS0997		A06	55.1939	GATTCGCAAATCACAATGAGAG	GCTTCTTCTTCTCCTCCTTTGC	Huang et al. (2016)
ID1826	GA37	GA37		A06	55.2333	CCTCACAAAGGCTAAAGAGGAA	TATACCATCCCTGCCACAGAA	Budiman et al. (2006)
ID1827	AHS0316	AHS0316		A06	55.3017	TTCCCTTCTTGTGCCTTTTG	AAAACCGGAACGAAGGATTT	Koilkonda et al. (2012)
ID1828	PPGPSEQ4E12	PPGPSEQ4E12		A06	55.3441	TTTTCTTAACACCCTACCCCC	CCAGCTCATGCAAACAAACA	Ferguson et al. (2004)
ID1829	AGGS1441	AGGS1441		A06	55.3682	GGTGGGCTCATGAGGTATTCTA	GTGCAAAGCCAAACTGAGACTA	Huang et al. (2016)
ID1830	TC11A04	TC11A04	_C1	A06	55.3751	ACTCTGCATGGATGGCTACAG	CATGTTCGGTTTCAAGTCTCAA	Moretzsohn et al. (2005)
ID1831	AGGS2588	AGGS2588		A06	55.3823	CAACCCGATAATCTCGTATCCT	TTTCACACACATCCATCTAACG	Huang et al. (2016)
ID1832	AHGS2338	AHGS2338	_C1	A06	55.3823	AGGCTCAGTGCTCTTTCTGC	AAGTGCATCCGTATGAAGGG	Shirasawa et al. (2012b)
ID1833	AGGS1867	AGGS1867		A06	55.3967	GATTCCATGTTTCGCATTATCC	ACAAGGGAATGGTGGAAGAGTA	Huang et al. (2016)
ID1834	A06A431	A06A431		A06	55.5064	GGAACTCGAGGTTGGTGACT	ATCCTTTCCTGAGTGTTGCG	Luo et al. (2017)
ID1835	AGGS2018	AGGS2018		A06	55.5175	NA	NA	Huang et al. (2014), unpublished
ID1836	AHS3004I	AHS3004I		A06	55.5323	TGCAGAAATGAACTTATATTACTAAAAATTAGGAATTATATATGGACACCAAAAGCCATGTTATAAACG	NA	Shasidhar et al. (2017)
ID1837	LEGTC1941	LEGTC1941		A06	55.6094	GAGGTCTTGTACTGCTGAATTCTCTGG	CATCCTGGCACCAGTTCTCAAAGTACTT	Bertioli et al. (2009)
ID1838	TC3H07	TC3H07	_C1	A06	55.6479	CAATGGGAGGCAAATCAAGT	GCCAAATGGTTCCTTCTCAA	Moretzsohn et al. (2005)
ID1839	SEQ18G9	SEQ18G9	_C2	A06	55.6991	ATATCAGCGCCAATGACTCC	TCGCTCCTGGCACCTATATC	Ferguson et al. (2004)
ID1840	TC4C11	TC4C11		A06	55.744	TCCTGACTGGGTCCTTTGTC	CCAAAGGGGAGTACGAACAT	Moretzsohn et al. (2005)
ID1841	AHS4427I	AHS4427I		A06	55.8277	TGCAGCAACGCCACCTCCGGCCGTTGCCGCGGAACCCTATCATCCTCATCATCAGCGAGTTCACCGGTT	NA	Shasidhar et al. (2017)
ID1842	AHGS1481	AHGS1481	_C1	A06	55.8279	TTCTACGGCGAAGTGGATCT	CCTAACTCAGCCTGCAAAGC	Shirasawa et al. (2012b)
ID1843	LEG92	LEG92		A06	55.8468	AAGCCCAARTTTATCTTCTATGCTACATACTTGTC	TCAACATCAAGWACAGCHGGGAAAATCC	Bertioli et al. (2009)
ID1844	AHGS3713	AHGS3713		A06	56.0593	TCTCACGCATTGTAAGTGGTTT	CAAATTGATTAATCTTGCTTGTAGTTC	Shirasawa et al. (2012b)
ID1845	AHGS2920	AHGS2920		A06	56.0716	TGGCAATATTTAACCCCCAA	GACTGGTCGGTGAGACCTTC	Shirasawa et al. (2012b)
ID1846	LEG11	LEG11		A06	56.1042	AATCAGAGCTBAGCGABAAGCAGAAAG	CGAAATTCTTCAATRTATGSAGATGGAAGTTC	Bertioli et al. (2009)
ID1847	AH4864	AH4864		A06	56.1528	TGCAGAAGGCACAATACATTATCTTCAATGCAAAACTTTTAGCCATAACAATTAATGGAGCTACTTTCA	NA	Shasidhar et al. (2017)
ID1848	GNB736	GNB736		A06	56.1644	CCTTTAACTTCCATGGGCCT	AACAAGCAAAATCACACGCA	Wang et al. (2012)
ID1849	AGGS2082	AGGS2082		A06	56.1661	CCAACAGTGGTAGTTTGGTGAA	TTGAACTGTGAACCCTCTTTCC	Huang et al. (2016)
ID1850	AHGS1375	AHGS1375	_C1	A06	56.2437	GCAGTAGACCTTCAAAGGCG	ATCTCGCTCAACCACCAAAC	Shirasawa et al. (2012b)
ID1851	ARS762	ARS762		A06	56.2594	CCTTTAACTTCCATGGGCCT	AACAAGCAAAATCACACGCA	NA
ID1852	LEG23	LEG23		A06	56.2621	GAGGCRARTCCTCTTCTCMAMCA	CACACAAGGAGCCACACTCC	Bertioli et al. (2009)
ID1853	AHGS2106	AHGS2106	_C1	A06	56.3826	CGTTAACAACACCAACGTGC	TGTTCTCCCCATTTCCTCAC	Shirasawa et al. (2012b)
ID1854	TC1A02	TC1A02	_C1	A06	56.5234	GCAATTTGCACATTATCCGA	CATGTTCGGTTTCAAGTCTCAA	Moretzsohn et al. (2005)
ID1855	AHS0305	AHS0305		A06	56.5439	aCACCACAGAGAGCCGTTTC	TGGGAGAGGGAATCATGAAG	Koilkonda et al. (2012)
ID1856	AHS4541I	AHS4541	_C1	A06	56.5843	TGCAGCTAAAGGACGCTGCCGAGATAAATCTAATTTTCTGGGCCCCACCACCCACGGATGCACCGCTTT	NA	Shasidhar et al. (2017)
ID1857	AHS1474	AHS1474	_C1	A06	56.6394	GAGAGAGAGAGGCACCTCCA	TAGATGGGTTCGCCAGAAGT	Koilkonda et al. (2012)
ID1858	AHGS1756	AHGS1756	_C1	A06	56.6469	GAAAGACAAAACAAGGGCGA	AAAGGGAAAAAGATGTCGGG	Shirasawa et al. (2012a)
ID1859	AHS2677	AHS2677		A06	56.6502	TCATAATCTCCCTTGGGTGG	CAAACCTCATGCAATATGCG	Koilkonda et al. (2012)
ID1860	AHGS1090	AHGS1090		A06	56.6667	CCTTTCACTTCGCCTATTCG	ACCCCACCTAGTGGGACAAG	Shirasawa et al. (2012b)
ID1861	AHGS1609	AHGS1609		A06	56.6972	TGAGTGTGATGAGTTGTGTAGGT	CCCCACAATTAATAGGCAACA	Shirasawa et al. (2012b)
ID1862	AHGS1326	AHGS1326		A06	56.8158	TTCAAGCAGCAGTGTTCACC	ATGTCGACGTTGGTCTCTCC	Shirasawa et al. (2012a)
ID1863	AGGS1773	AGGS1773		A06	56.8386	TGCAAGGTAAGGCTTAGGGTAA	CTGGTAGAGAACAGGGACACCT	Huang et al. (2016)
ID1864	AGGS500	AGGS500		A06	56.848	GGTTGTGAAAGCAACAATGGAT	TAGCTCATTCCAAGCCAAGATT	Chen et al. (2017)
ID1865	AGGS0978	AGGS0978		A06	56.8967	TTTCCTTCCTTCTCCTTTGTCT	TCTAGAAGAGGAGGATCAGTAGGC	Huang et al. (2016)
ID1866	AHGS2595	AHGS2595	_C1	A06	56.9034	TTTCTGCCACTCTCACATGC	CACTCAACCAATTGGGCTTT	Shirasawa et al. (2012b)
ID1867	AHGS1840	AHGS1840		A06	56.9323	TTTCCCTTAAGGCTGCAAAA	AATCCATACCCTAAACCCCG	Shirasawa et al. (2012b)
ID1868	AHGS1675	AHGS1675		A06	57.0138	AATGGGGTTTATCACACGGA	TCAAGCACAAGCCACCATAG	Shirasawa et al. (2012b)
ID1869	AHGS2544	AHGS2544	_C1	A06	57.0167	CTTACCGTTTTCGCTCCAAG	GGAGGCGAGTGAGAGTGAGA	Shirasawa et al. (2012b)
ID1870	AHGS1776	AHGS1776		A06	57.0829	AGCTCGGGGAGAAAAAGAAG	ACGTGCATGATGGAGACAAG	Shirasawa et al. (2012b)
ID1871	GI623	GI623		A06	57.0907	GGGGAGGATTACATAGTAGAGTTTG	CACAGATCCATATACTTTAACATAGCA	Moretzsohn et al. (2005)
ID1872	AH5658	AH5658		A06	57.1001	TGCAGCAAATAACTCATCTTTGCGAGATCGAAAGAGCGGTTCAGCAGGAATGCCGAGACCGATCTCGTA	NA	Shasidhar et al. (2017)
ID1873	AHGS0117	AHGS0117	_C1	A06	57.1333	AATTCGGTGTCAAAAACATCG	GTTTCTCCAGTGCTTCGCAT	Shirasawa et al. (2012b)
ID1874	AHGS2149	AHGS2149	_C1	A06	57.1343	CCCCACGTTAATTACAACCG	TACAGCCTCATTGGGAAAGG	Shirasawa et al. (2012b)
ID1875	AHS2794	AHS2794	_C1	A06	57.1434	TCGCAGCGTAGCAAACAGTA	ACaCaCTTTGGCCTTTGGAG	Koilkonda et al. (2012)
ID1876	PM24	PM24	_C1	A06	57.1922	CGGAAGCGGAAGTTATGTTT	CCGAAAGGTATGAGACCCAAT	He et al. (2003)
ID1877	EE51	EE51		A06	57.1952	GGGAGGTTTGGGATCAACT	GACCTGCTGGTTCGGATAA	Guo et al. (2009)
ID1878	TC7D03	TC7D03	_C1	A06	57.2629	CCCTTTATTCACTAAGAAACATGC	CAATTTTCGGCGATCAGAG	Moretzsohn et al. (2005)
ID1879	AH2667	AH2667		A06	57.2704	TGCAGATGCGTCGACCGTGACGCTGCTACTAGCATCGTTAGCGACATCACCACTGAAGATTGGAGATGG	NA	Shasidhar et al. (2017)
ID1880	AGGS1405	AGGS1405		A06	57.4485	GCAGAGTGAAAGTGGGAGTGTT	CATTACCGTCGGATAAATCCAT	Chen et al. (2017)
ID1881	GNB1040	GNB1040	_C2	A06	57.4519	TCACTTTTGAGTGTGCCTGC	TCCATTAGTGAGAATACCCTAACAAG	Wang et al. (2013)
ID1882	AH2526	AH2526		A06	57.4594	TGCAGAAGGGAAAGGGAAGGCAGTTGCAGTGATGGAGATGATGAACGCGACTCCACTAGATCTGATCTG	NA	Shasidhar et al. (2017)
ID1883	AHGS3169	AHGS3169	_C1	A06	57.463	GGGACCTAAAGGGCAATGTT	GTGTCGACATCGCTCTCTGT	Shirasawa et al. (2012b)
ID1884	AHGS1182	AHGS1182	_C1	A06	57.4903	TGGTGCCGTCTTCTTCTTCT	CACCCTTCACCTCACTCTCC	Shirasawa et al. (2012b)
ID1885	AHS0014	AHS0014	_C1	A06	57.6347	TCTCTCTCATTCAGCCACCA	GAAGCCATCACCACCAAGAT	Koilkonda et al. (2012)
ID1886	AHS1359	AHS1359		A06	57.6707	CCGTTCACATGGATGTTCAG	GAGTTCCACAAAGCTCCTCG	Koilkonda et al. (2012)
ID1887	AHGS2053	AHGS2053	_C1	A06	57.6797	GCAAAAGAGGAAGGCAAGTG	TCGTTCCTCTTCTCGTTGCT	Shirasawa et al. (2012b)
ID1888	AHS0342	AHS0342		A06	57.6973	GAAGGGCCTATGTGTTCTGC	AGCTTCCTCCCTTAATTGGG	Koilkonda et al. (2012)
ID1889	AHGS2443	AHGS2443	_C1	A06	57.709	CAAATGACGAAAAGCAATAATTAGAA	CTAACCCTAAGCCACCCACA	Shirasawa et al. (2012b)
ID1890	AHGS2329	AHGS2329		A06	57.7505	GGTCCATCAATTTCGTGCTT	GCAGAAGCCTAGATCTGCATTT	Shirasawa et al. (2012b)
ID1891	IPAHM171A	IPAHM171A		A06	57.7988	TTGGTTGTTCGTAGCTCTGC	AGCACGGCAAACACTAACACT	Cuc et al. (2008)
ID1892	AH2557	AH2557		A06	57.8065	TGCAGAAACCAAAATCCTCTACTCCCTTTATAATCCTGTCAAGAACCTGAAATAACCAAAAAACCAACA	NA	Shasidhar et al. (2017)
ID1893	GNB329	GNB329		A06	57.8086	CCCTTTTTCGCTTTCTTCCT	GTTCTCGTTTGTGCCCTCTC	Wang et al. (2012)
ID1894	RM6F03	RM6F03		A06	57.819	CATCGTTCTCTGCTATCTCCTG	GAAATCTGACGCAATGTTCAAG	Proite et al. (2007)
ID1895	AGGS1450	AGGS1450	_C1	A06	57.8556	GGAATCAAACACAGGATTCACA	GTGAACTGAGCACAAACTCAGTAA	Huang et al. (2016)
ID1896	SEQ9H08	SEQ9H08	_C2	A06	57.8922	CTGGATACATCGACGCTGAG	GCGGTCCAATACTAACAAAATC	Ferguson et al. (2004)
ID1897	AGGS1953	AGGS1953		A06	57.9365	TTTCACCTGAGAAACCAACCTT	TCAATTCACTCTGCTTTCTAGGG	Huang et al. (2016)
ID1898	AHGS2698	AHGS2698		A06	57.9567	CTGAAAATCCTCTCCCCCTC	GCTAGAGGTGGTGGACGGTA	Shirasawa et al. (2012b)
ID1899	HAS1360	HAS1360	_C1	A06	58.0038	TTCGTTTCAACACCTCTCCC	CAGAAAAATCACCCACCCAG	Zhang et al. (2012)
ID1900	LEG31	LEG31		A06	58.0752	CAAGCYTCTCACCTTCTCAAG	GCAAGGCAGTTAGTRGTGCAAG	Bertioli et al. (2009)
ID1901	AHGS1900	AHGS1900	_C1	A06	58.114	ATTCCGCGAACTTCATTAGC	GGATTGAATGGCAAAGAGGA	Shirasawa et al. (2012b)
ID1902	AHGA141434	AHGA141434		A06	58.1222	TGTGAGCCCCTTAACTTCCA	CGTGACCGATGCATAAGAAA	Chen et al. (2017)
ID1903	A06A265	A06A265		A06	58.1349	CCTTTTTCAATCAAAGCACGA	TGCCTTTATTTTGGTTGATGC	Luo et al. (2017)
ID1904	AHS2413	AHS2413		A06	58.1406	TGTTTCTGTCGCAATCCTCC	CCGGATGCGTTCAGATCTAT	Koilkonda et al. (2012)
ID1905	AHS2913	AHS2913		A06	58.1614	TTGGGTTGTAATGGAGATGGA	AGATGATGATGTGGGGTGGT	Koilkonda et al. (2012)
ID1906	AHTE0937	AHTE0937		A06	58.2503	CAATCTATCATCCAATGGTCAAAA	ATGTCCTTGCGTGAATCCAT	Shirasawa et al. (2012b)
ID1907	TC7C06	TC7C06	_C1	A06	58.2967	GGCAGGGGAATAAAACTACTAACT	TTTTCCTTCCTTCTCCTTTGTC	Moretzsohn et al. (2005)
ID1908	AHGS2414	AHGS2414		A06	58.32	TATTTGGCTCAGCATCCACA	GCAACATGCACCCTAACTGA	Shirasawa et al. (2012b)
ID1909	AHGS2423	AHGS2423		A06	58.3618	AGGGAAACTTCCCAAGCTGT	GTGGCTGTGGAACCTTGATT	Shirasawa et al. (2012b)
ID1910	AHGS2219	AHGS2219	_C1	A06	58.3773	TGTATTTCCGCTTTTGGAGC	TGGCAGCCTCAATACTACCAC	Shirasawa et al. (2012b)
ID1911	SEQ15D03	SEQ15D03	_C1	A06	58.3846	CATGCCATCATCACAACACA	GGAGGAAGCAATGGTTTCAG	Ferguson et al. (2004)
ID1912	AHGA193642	AHGA193642		A06	58.4273	TGAACAATTGCGATTTGGAC	CAATGACGATTGACGACGAC	Zhou et al. (2016)
ID1913	A06A285	A06A285		A06	58.4662	TGTGAGTACTCCAACAGGCTAGG	TGGAAAGGAAAAAGCGAAGA	Chen et al. (2017)
ID1914	AHGS1948	AHGS1948	_C1	A06	58.5067	CAGGAAGGAATGGTGGAGAA	AAAAGTCCGCCAAATCGAG	Shirasawa et al. (2012b)
ID1915	AGGS1932	AGGS1932		A06	58.7218	AATTCCGATAGCAAACTTGACC	CATCAGTAGCAGCGACGATAGA	Huang et al. (2016)
ID1916	LEG186	LEG186		A06	58.767	ATGGGAATYCGYGGTGTCACTGTATCT	CACYACTAYTTCCATTTTAACTTTGGCAACAA	Bertioli et al. (2009)
ID1917	AGGS1314	AGGS1314		A06	58.7749	TTCTCTTTCTGCCACTCTCACA	CATTCTAACCTCTGAGCCCAAC	Chen et al. (2017)
ID1918	AHGS2616	AHGS2616	_C1	A06	58.8424	AGCCAGTTAGCCACTTGGAG	TTCTCCAACAAGACCAACCC	Shirasawa et al. (2012b)
ID1919	AHGS1823	AHGS1823		A06	58.875	AGCCGTTTATGTGTTGGAGG	TGTCCAACTGAAGGTCAGCA	Shirasawa et al. (2012b)
ID1920	AGGS1146	AGGS1146	_C1	A06	58.8925	CTCTGGAAGTTGGAACCATCA	TCCTCATCAAGACGTTTGACAT	Huang et al. (2016)
ID1921	AH5290	AH5290		A06	59.1072	TGCAGATTAAAGTTCCGCATGGTCACACAAAAGAGTTTGTGTTAACATGCGAGATCGGAAGAGCGGTTC	NA	Shasidhar et al. (2017)
ID1922	AHGS2243	AHGS2243	_C2	A06	59.1333	TACCGCAGGCGTAGATTTTC	GTCGTCGTCCATATCGCTTT	Shirasawa et al. (2012b)
ID1923	AGGS0720	AGGS0720		A06	59.1333	CGTCAGTAACTGCGAATGAAAC	GGAGCACGCAATTAAGAGAAGA	Huang et al. (2016)
ID1924	AHTE0246	AHTE0246		A06	59.2082	AGGCCAAACAAATAACAACAAGA	AAACACAACAGAAAGGACCAAAA	Shirasawa et al. (2012a)
ID1925	AHTE0876	AHTE0876		A06	59.2132	GGAGCAAGGGATGATGAAGA	TGGCTAAATAAATAAACCACACTTTT	Shirasawa et al. (2012b)
ID1926	AHS0908	AHS0908		A06	59.2303	TGCAAGAGGAATGAACATTTTTAG	ATTGGACCTGACTCCATTGC	Koilkonda et al. (2012)
ID1927	AHS1008	AHS1008	_C2	A06	59.2807	CCACTTCGACATCACCAGTC	AGGTAGGGGCGCTTTTCTAA	Koilkonda et al. (2012)
ID1928	AHS0149	AHS0149		A06	59.2847	CAGCACAGAACGGAATCTGA	CTCTGCCTTCGAGATTGAGG	Koilkonda et al. (2012)
ID1929	AGGS1209	AGGS1209	_C1	A06	59.2946	TTGGTTGGAGAAGAGTGAGGAT	ACAAGTGTATCTTCTCCGCTCA	Huang et al. (2016)
ID1930	AH5419	AH5419		A06	59.3237	TGCAGAAGCTGCATCCTGCTGCCACCACACTTTTTCTGTCAAACCCTTGAGGATCCTCTTGAAAGAGTC	NA	Shasidhar et al. (2017)
ID1931	GI936	GI936	_C1	A06	59.364	TCACAGATCCATAGACTTTAACATAGC	CCGGTGTGGATTCATAGTAGAG	Moretzsohn et al. (2005)
ID1932	AHS0279	AHS0279		A06	59.3907	CCATGGCTTTCACCTTGAAT	GGAACGTAACTGAAACACAATCTG	Koilkonda et al. (2012)
ID1933	AGGS1833	AGGS1833		A06	59.5053	AAGCCACTTGTGCCTAACATTT	CGCAGAGAAAGAAAGAAGGAAA	Huang et al. (2016)
ID1934	AHGS1749	AHGS1749	_C1	A06	59.6127	TATCATTTATGCGCCTCGTC	ACCATTGGGGATTTTGTTTG	Shirasawa et al. (2012b)
ID1935	TC42A02	TC42A02	_C1	A06	59.7197	AGAAATTGTGGAAATGAAGGGA	CACTTACAGAGCTGTTTTCGCT	Macedo et al. (2012)
ID1936	AHGS2004	AHGS2004	_C1	A06	59.7254	GAGCGAAAAGGGCATGTAAG	TGATCAACACAACGCAAGTG	Shirasawa et al. (2012b)
ID1937	AC2H11	AC2H11	_C1	A06	59.7814	TCCTTTACTTGTGCAGTTGTGC	AAAACGCCATGTGGTGGAT	Moretzsohn et al. (2005)
ID1938	AHGS2183	AHGS2183		A06	59.7909	TTCACAGAGAGCTTCCAGCA	CAGCTTTTGTCTTCCTTCGG	Shirasawa et al. (2012b)
ID1939	TC11A4	TC11A4	_C1	A06	59.7938	NA	NA	Chen et al. (2016)
ID1940	AHTE0647	AHTE0647	_C1	A06	59.929	CTTAGCCACCGAAACCATGT	AAGCTTTGCACATGTCATCTTT	Shirasawa et al. (2012b)
ID1941	AHGS3209	AHGS3209		A06	59.9611	CAAGGTTGACATGCCCTTTT	TGGAGCAGCCTATCCTCACT	Shirasawa et al. (2012b)
ID1942	AHGS1554	AHGS1554	_C1	A06	60.071	CACCTCCCTCTCTATCACTCAC	AATGGTGGCTTGCTATACCG	Shirasawa et al. (2012b)
ID1943	AHS5834I	AHS5834I		A06	60.098	TGCAGAACCAGAAAATAGCATGCATTAGCCCACATAATAAAAACTAATCAAACTATAAAGAGAAAAGAG	NA	Shasidhar et al. (2017)
ID1944	AHS2580	AHS2580		A06	60.1617	CAGGTTTCTGAAGGAGAGAGGA	GAGCAACACAAGTTGGAGCA	Koilkonda et al. (2012)
ID1945	SEQ4H06	SEQ4H06	_C1	A06	60.4477	CCAACATTGCAGAAGCAAGA	CAAAGAGAGGCACACCACAA	Moretzsohn et al. (2005)
ID1946	AHGS1433	AHGS1433		A06	60.4787	GTGGTGGGCTCATGAGGTAT	CAGTGCAAAGCCAAACTGAG	Shirasawa et al. (2012b)
ID1947	AHS0180	AHS0180		A06	60.4815	GCATGGCATACGCTGAAAAT	GCAGAGAGCAACATGAACGA	Koilkonda et al. (2012)
ID1948	GM623	GM623		A06	60.4834	CTTTTCCCAGATGCATTTTGA	CCCAAATTGAGATTGACCAAA	Nagy et al. (2010)
ID1949	SEQ18G01	SEQ18G01	_C1	A06	60.5454	AATAGGTTGTGAAGCACGCA	TTCGGTGGTACTTTTAAGGCA	Ferguson et al. (2004)
ID1950	AHS2837	AHS2837		A06	60.5585	ATGCTCCGTCGTCTCAAATC	CCACCTGTCGCCACTTCTAT	Koilkonda et al. (2012)
ID1951	AHS0634	AHS0634		A06	60.5757	CCGAGCGaaGAGAGAGAGAG	CATGCGTAGGATGGAGACCT	Koilkonda et al. (2012)
ID1952	AHTE0547	AHTE0547	_C1	A06	60.5978	TTTGAGTGTTTAGATGACAAATTGC	CCAACCTTACCCAGACATTCA	Shirasawa et al. (2012b)
ID1953	AH4101	AH4101	_C1	A06	60.6564	NA	NA	Shirasawa et al. (2013)
ID1954	AGGS2079	AGGS2079		A06	60.6569	GCTGTAAGCTGTCCTTCTGTGA	AGACAATGGTATGGTGGAGGAG	Huang et al. (2016)
ID1955	AHGS1512	AHGS1512		A06	60.6681	CTCAACCCGATAAAGGTTCG	CCATCAACGATGACGAACAG	Shirasawa et al. (2012a)
ID1956	AGGS750	AGGS750		A06	60.67	CGCCATCCTCTTCATGTAAGTT	TACAAGAAGCTACGACGACGAC	Huang et al. (2016)
ID1957	AHGS1359	AHGS1359	_C1	A06	60.692	CAGAAATGACATGCCAGTCG	AAGGCCCACTCACTTAACCC	Shirasawa et al. (2012b)
ID1958	AHGS1337	AHGS1337	_C1	A06	60.7052	TTCACTTCCGATCAACCTCC	AGGCTCCTTGTTTTCAGCAA	Shirasawa et al. (2012b)
ID1959	AHS2885I	AHS2885I		A06	60.7093	TGCAGGAAATCTTGTCGGGAAAGAAGTTCTTTATTGTTCTAGACGATGTCTGGAGCGATGATGCCGATA	NA	Shasidhar et al. (2017)
ID1960	AHGS2195	AHGS2195	_C1	A06	60.7171	CAGCAGCAGGAGTAGGCTTC	CAAAACCCTGCCTTGAAAAA	Shirasawa et al. (2012b)
ID1961	AHS5792I	AHS5792I		A06	60.7229	TGCAGCTGCAAGTGCTGTTTTACGGAGTGATGAAAGGGATGGCTGCCGGGAATGACCACCTAAGCGAGA	NA	Shasidhar et al. (2017)
ID1962	AHS2485	AHS2485		A06	60.7244	TTCCAATTTTTAAGGGGGCT	ATCCATTTGCATcTGCTGG	Koilkonda et al. (2012)
ID1963	AHGS2427	AHGS2427	_C1	A06	60.7547	CCCAAGGACCTAGTGACCAA	TCATTCCAAGCCAAGATTCC	Shirasawa et al. (2012b)
ID1964	RN34H10	RN34H10	_C1	A06	60.7595	CACCTCAAAAGCGAAGATTGT	GGATATAAATATAGCTAGGAGCCTGTG	Proite et al. (2007)
ID1965	AHGS2276	AHGS2276		A06	60.7678	TTGTGATTGTGGTCTGGAGC	CATCATCGAACCAGTGTTGC	Shirasawa et al. (2012b)
ID1966	AHGS2734	AHGS2734		A06	60.7885	AGTTGTGAAGGCAAAAGGGA	GTTAGCCCTCCCTAAGCCAA	Shirasawa et al. (2012b)
ID1967	AHGS1173	AHGS1173		A06	60.826	GATGTTGATGATGACGACGC	GCTCCCTATTCTCAGCAACG	Shirasawa et al. (2012b)
ID1968	TC42A2	TC42A2		A06	60.8678	AGAAATTGTGGAAATGAAGGGA	CACTTACAGAGCTGTTTTCGCT	Macedo et al. (2012)
ID1969	RN31A05	RN31A05	_C1	A06	60.8755	CAGACCCATTTGTGAGTTGTGT	ATCATTCATCGAAGGTCCAAAG	Proite et al. (2007)
ID1970	TC31H6	TC31H6		A06	60.9087	CATGTGGATATCTTTATTTCCT	CAGAAGATTCAAACTGGTAAA	Macedo et al. (2012)
ID1971	ARS774	ARS774		A06	60.9231	GCCTGTAGCACTGCAAACAA	GGAATAGGGGCAAGAATGGT	NA
ID1972	TC9C06	TC9C06		A06	60.9434	CAAATGGCAGAGTGCGTCTA	CCCTCCTGACTGGGTCCT	Moretzsohn et al. (2005)
ID1973	AHGS1467	AHGS1467	_C1	A06	60.9834	AAGAGAAACCCTAGCCGCTT	TGGCAGGGAAGACATGATAA	Shirasawa et al. (2012b)
ID1974	AHGS1844	AHGS1844		A06	61.0123	AAAGGGCGTGGAGAACAAG	TTGAAAAGTTGGGGTTAAAATGA	Shirasawa et al. (2012b)
ID1975	AHGS1879	AHGS1879	_C1	A06	61.0756	CCCAACAACATATGCAGCAA	CACACACGCACAAGTTCACA	Shirasawa et al. (2012b)
ID1976	AHGS0153	AHGS0153	_C1	A06	61.0807	CTCCATCGTGTTTTGCTCCT	GCACTTGCAACGCTGTTCTA	Shirasawa et al. (2012b)
ID1977	SEQ19F04	SEQ19F04	_C1	A06	61.2716	CCCATGATAAATTTGTATATCAAGCA	TCAACCACAGAAGACGACGA	Ferguson et al. (2004)
ID1978	AGGS1330	AGGS1330		A06	61.4858	TTCAGCAACTGCAATATAGTCG	GTTCACACTTCTCCACCACTTG	Huang et al. (2016)
ID1979	TC1A2	TC1A2	_C1	A06	61.7837	NA	NA	Chen et al. (2016)
ID1980	AGGS2014	AGGS2014		A06	61.8753	CACAATCCATCTACACCTTCCA	GAACAAAGCAAGACGAGAAGAGA	Huang et al. (2016)
ID1981	AHGS1882	AHGS1882	_C1	A06	62.1047	ATAGTCCCGCTCACGAATTG	TAGTGCCGACCACACTCTTG	Shirasawa et al. (2012b)
ID1982	AHS4756I	AHS4756I		A06	62.1941	TGCAGCGCGTGTCATCCAAACCCATTTCCGCTCCTACCTCGTTCGCAGATCGAGAACCCTAAGGGACCT	NA	Shasidhar et al. (2017)
ID1983	AHS1413	AHS1413	_C1	A06	62.2241	CAAGACATGGCACATCATCA	TTTCCCACTCATCAATGCAA	Koilkonda et al. (2012)
ID1984	GM2337	GM2337	_C1	A06	62.262	TGTGGAAATGAAGGGACATTG	TGAGAGTGAGTGCGAGTGAGA	Qin et al. (2012)
ID1985	AGGS2440	AGGS2440		A06	62.3237	GCAGTGCAAGTTCATAGTAACTGA	CATAACTGGTCCCAGACTCTCC	Huang et al. (2016)
ID1986	AGGS1429	AGGS1429		A06	62.4186	GAAGGTAAGAATGGTGGTCAGC	TCCCTCTCATCAGTCTCACTCA	Huang et al. (2016)
ID1987	TC7C6	TC7C6		A06	62.4353	GGCAGGGGAATAAAACTACTAACT	TTTTCCTTCCTTCTCCTTTGTC	Moretzsohn et al. (2005)
ID1988	AH5690	AH5690		A06	62.6046	TGCAGCTTTCCAAGGTCAACTTCCATGCCCTGGCAAGTCAAAAGTCAAAAGGAAGTTAACTTTTAAATA	NA	Shasidhar et al. (2017)
ID1989	AHGS2335	AHGS2335		A06	62.6658	CCTTAGGGACATTTCGGTCA	CGAGGTATTGGACGATACGG	Shirasawa et al. (2012a)
ID1990	PM377	PM377		A06	62.9688	ACGCTCACATGTTTGCTTTG	GCTCGATTTGATTTGGGTGA	He et al. (2003)
ID1991	AHGS2142	AHGS2142	_C1	A06	63.0343	ACGCGCTTCTCCTACAAAAA	CAGAAGCCCGAGTAAAGCAA	Shirasawa et al. (2012b)
ID1992	LEG346	LEG346		A06	63.3743	TGAGCTTGGGGGGAKCTGCAACRGAAGAAGATG	CACGTGGTARACCAGCTGCTACTCCTCCATCAGCC	Bertioli et al. (2009)
ID1993	AGGS1896	AGGS1896		A06	63.5033	CTACGCATTTGGATCTGCATAA	TGGAGCACAATCCATTAGAGAA	Huang et al. (2016)
ID1994	AHTE0197	AHTE0197	_C1	A06	64.0028	TTTGCTGGCTCTTTGAATTTTT	TGATCAATGGAATGAGAGCTATTG	Shirasawa et al. (2012a)
ID1995	AHGS2139	AHGS2139	_C2	A06	64.054	CGAATGCTAGTATGGTTTGCC	TGCACACAGGGTATGACCTC	Shirasawa et al. (2012b)
ID1996	TC35F05	TC35F05		A06	64.2292	GATCAGCGAGAGAGAGGG	CTACTCAACTTCTCCAAATATGC	Macedo et al. (2012)
ID1997	AHGS1267	AHGS1267		A06	64.6201	TGCAATATAGTCGGCTGCAC	TCTGGTGTGCTTCAAAAGGA	Shirasawa et al. (2012b)
ID1998	AGGS1479	AGGS1479		A06	64.9473	GTTTATCACACGGATGCGTCA	GGGAGACAACCCACCATAGTATT	Huang et al. (2016)
[truncated: 3,914 more rows]
