# Supplementary material for: Consensus map integration and QTL meta-analysis narrowed a locus for yield traits to 0.7 cM and refined a region for late leaf spot resistance traits to 0.38 cM on linkage group A05 in peanut (Arachis hypogaea L.)
Source: BMC Genomics. 2018 Dec 7;19:887. doi: 10.1186/s12864-018-5288-3 (PMC6286586; doi:10.1186/s12864-018-5288-3)
Supplement: Supplementary file 5 — Table S3. MQTLs for yield and disease resistance identified by meta-analysis. (XLSX 17 kb) [file 12864_2018_5288_MOESM5_ESM.xlsx]

## Sheet: Sheet1
Table S3. MQTLs for yield and disease resistance identified by meta-analysis.
No.	Type	MQTL	Linkage group	MQTL position (cM)	MQTL 95% confidence interval (cM)	Weight of the MQTL (%)	Total of initial QTL on each linkage group	Flanking marker		Position of Flanking marker 1 (cM)	Position of Flanking marker 2 (cM)	Genetic intervals (cM)
1	Yield (100PW, 100SW, SP, PL, PW, PL/PW, SL, SW, SL/SW)	MQTL_Y_A05.1	A05	11.27	4.49	2	58	PPGSSEQ19E9	GM1890	9.44235	13.6332	4.19088
2		MQTL_Y_A05.2	A05	19.12	0.76	27		AGGS0346	TC3G05	18.7542	19.165	0.410725
3		MQTL_Y_A05.3	A05	21.24	1.12	36		GM1007	ARS702	20.6502	21.812	1.16177
4		MQTL_Y_A05.4	A05	27.23	0.94	7		AHS2897_C1	AGGS451	26.4507	27.8076	1.3569
5		MQTL_Y_A05.5	A05	41.52	1	2		AHS5785_C2	A05A1081	41.3411	42.0169	0.675765
6		MQTL_Y_A05.6	A05	45.22	0.63	5		AHGS1697	A05A1355	44.4474	45.7169	1.26951
7		MQTL_Y_A05.7	A05	50.26	0.49	19		A05A1471	A05A1558	50.0169	50.7169	0.7
8		MQTL_Y_A05.8	A05	54.22	0.21	2		A05A1522	A05A1605	54.2169	54.8169	0.6
9		MQTL_Y_A07.1	A07	34.13	1.16	56	24	AHGA102053	TC19B07	33.6173	34.7547	1.13738
10		MQTL_Y_A07.2	A07	36.66	1.19	14		GM1922	AHTE0206	36.0772	37.1821	1.10482
11		MQTL_Y_A07.3	A07	41.68	0.21	30		AHS1272	AD90K4	41.5952	41.7985	0.203376
12		MQTL_Y_A09.1	A09	48.81	0.29	19	22	AHGA72170	AHS1022_C1	48.6826	48.9569	0.274309
13		MQTL_Y_A09.2	A09	50.33	0.43	21		AHGS2454	AHGS1165_C1	50.1111	50.4653	0.354219
14		MQTL_Y_A09.3	A09	50.93	0.67	11		AHS0005	AHGA98576	50.5934	51.2855	0.692079
15		MQTL_Y_A09.4	A09	51.59	0.32	36		GNB970	AHGS2130_C2	51.3841	51.6225	0.238481
16		MQTL_Y_A09.5	A09	57.88	0.05	12		A09A195	AHGS1283	57.8777	58.6507	0.773063
17		MQTL_Y_A10.1	A10	45.18	2.95	23	11	AGGS0703	AHGS1390	44.1598	46.7349	2.57509
18		MQTL_Y_A10.2	A10	48.36	2.22	31		AHGS1314	AHGS1554_C2	47.2619	49.5225	2.2605
19		MQTL_Y_A10.3	A10	57.05	0.04	46		AHTE0995	TC23D04	57.0185	57.4002	0.381689
20	Pod length (PL)	MQTL_PL_A05.1	A05	11.26	5.14	6	19	PPGSSEQ19E9	AHTE0711	9.44235	14.0471	4.60478
21		MQTL_PL_A05.2	A05	19.87	2.9	57		AHS2885	AGGS1457	18.4707	21.3318	2.86115
22		MQTL_PL_A05.3	A05	41.52	2.74	5		A05A1028	AHS2896_C1	40.3169	42.8436	2.52668
23		MQTL_PL_A05.4	A05	45.22	2.68	11		AH6559	A05A1337	43.93	46.7169	2.78694
24		MQTL_PL_A05.5	A05	50.48	0.46	21		A05A1471	A05A1558	50.0169	50.7169	0.7
25		MQTL_PL_A09.1	A09	48.8	0.29	18	16	AHGA72170	AHS1022_C1	48.6826	48.9569	0.274309
26		MQTL_PL_A09.2	A09	50.49	0.36	40		GNB652_C2	EM87	50.3097	50.7043	0.394668
27		MQTL_PL_A09.3	A09	51.53	0.35	18		AHGS2611	AGGS0141	51.3832	51.6562	0.273002
28		MQTL_PL_A09.4	A09	52.56	1.31	8		AHGS1834_C3	AHTE0629	51.9138	53.2283	1.31449
29		MQTL_PL_A09.5	A09	57.88	0.05	16		A09A195	AHGS1283	57.8777	58.6507	0.773063
30	Pod width (PW)	MQTL_PW_A05.1	A05	19.8	7.36	61	15	GA44	GM342	16.0041	23.3658	7.3617
31		MQTL_PW_A05.2	A05	27.36	7.3	19		PPGPSEQ9A7	A05A812	23.7247	30.9883	7.26363
32		MQTL_PW_A05.3	A05	49.57	3.51	20		A05A1344	A05A1562	47.6169	51.1169	3.5
33	100PW	MQTL_100PW_A05.1	A05	19.06	0.96	31	13	AGGS1167_C2	AHTE0665	18.5765	19.0631	0.486513
34		MQTL_100PW_A05.2	A05	21.7	2.47	15		AHGS1440_C1	AGGS1525	20.4661	21.9518	1.48568
35		MQTL_100PW_A05.3	A05	27.05	1.5	8		AHTE0005	AGGS451	26.343	27.8076	1.46458
36		MQTL_100PW_A05.4	A05	45.22	1	8		AHGS1697	A05A1355	44.4474	45.7169	1.26951
37		MQTL_100PW_A05.5	A05	50.26	0.81	31		A05A1471	A05A1558	50.0169	50.7169	0.7
38		MQTL_100PW_A05.6	A05	54.22	0.21	8		A05A1522	A05A1605	54.2169	54.8169	0.6
39	Early leaf spot (ELS)	MQTL_ELS_A05.1	A05	10.38	3.88	15	13	AGGS1487	AHTE0949	6.64411	12.5026	5.85852
40	Late leaf spot (LLS)	MQTL_LLS_A05.1	A05	18.6	0.25	100	11	SEQ19E09	AGGS0346	18.3711	18.7542	0.383124
