# Supplementary material for: Consensus map integration and QTL meta-analysis narrowed a locus for yield traits to 0.7 cM and refined a region for late leaf spot resistance traits to 0.38 cM on linkage group A05 in peanut (Arachis hypogaea L.)
Source: BMC Genomics. 2018 Dec 7;19:887. doi: 10.1186/s12864-018-5288-3 (PMC6286586; doi:10.1186/s12864-018-5288-3)
Supplement: Supplementary file 6 — Table S4. Summary of MQTL hotspots on linkage group A05. (XLSX 14 kb) [file 12864_2018_5288_MOESM6_ESM.xlsx]

## Sheet: Sheet1
Table S4. Summary of MQTL hotspots on linkage group A05.
Name	Linkage group	Trait	Marker	Marker	Position (cM)	Position (cM)	No. of overlapping MQTL	Position (bp, Arachis hypogaea cv. Tifrunner assembly)	Position (bp, Arachis hypogaea cv. Tifrunner assembly)	Interval (bp)
CMQTL1	A05	Yield	AGGS1487	GM1890	6.64411	13.6332	2	5475048	11590698	6115650
CMQTL2	A05	Yield	AGGS0346	AHGS1919	18.7542	19.1372	4	37326745	39842744	2515999
CMQTL3	A05	Yield	AHGS1440_C1	A05A295	20.4661	21.3499	4	40168139	44315874	4147735
CMQTL4	A05	Yield	AHTE0005	AGGS0876	26.343	27.3797	3	92267132	95051771	2784639
CMQTL5	A05	Yield	A05A1013	A05A1092	39.9169	43.1169	2	102196823	102891151	694328
CMQTL6	A05	Yield	A05A1150	A05A1355	43.7169	45.7169	3	103511202	104925254	1414052
CMQTL7	A05	Yield	A05A1471	A05A1558	50.0169	50.7169	4	105774348	106404689	630341
CMQTL8	A05	Yield	A05A1522	A05A1605	54.2169	54.8169	2	106244592	106826138	581546
CMQTL9	A05	Disease resistance (LLS)	SEQ19E09	AGGS0346	18.3711	18.7542	2	36584417	37326745	742328
