# Supplementary material for: Consensus map integration and QTL meta-analysis narrowed a locus for yield traits to 0.7 cM and refined a region for late leaf spot resistance traits to 0.38 cM on linkage group A05 in peanut (Arachis hypogaea L.)
Source: BMC Genomics. 2018 Dec 7;19:887. doi: 10.1186/s12864-018-5288-3 (PMC6286586; doi:10.1186/s12864-018-5288-3)
Supplement: Supplementary file 9 — Table S6. Summary of 26 candidate genes of cluster CMQTL9 for late leaf spot. (XLSX 13 kb) [file 12864_2018_5288_MOESM9_ESM.xlsx]

## Sheet: CMQTL9_Dis.res._Candidate gene
Table S6. Summary of 26 candidate genes of cluster CMQTL9 for late leaf spot.
Candidate gene ID	Transcript name	Location	Start	End	Note
1	Arahy.7WP6NL	Arahy.05	36551060	36556857	homeobox-leucine zipper protein ANTHOCYANINLESS 2-like isoform X2 [Glycine max]; IPR002913 (START domain), IPR009057 (Homeodomain-like), IPR023393 (START-like domain); GO:0003677 (DNA binding), GO:0003700 (sequence-specific DNA binding transcription factor activity), GO:0005634 (nucleus), GO:0008289 (lipid binding), GO:0043565 (sequence-specific DNA binding)
2	Arahy.PA1DXY	Arahy.05	36588714	36590625	tryptophan synthase beta chain; IPR023026 (Tryptophan synthase beta chain/beta chain-like); GO:0000162 (tryptophan biosynthetic process), GO:0004834 (tryptophan synthase activity), GO:0006568 (tryptophan metabolic process)
3	Arahy.W23NDE	Arahy.05	36619093	36633857	uncharacterized protein LOC100811629 isoform X2 [Glycine max]; IPR006569 (CID domain), IPR008942 (ENTH/VHS)
4	Arahy.MYUV96	Arahy.05	36709736	36712142	Unknown protein
5	Arahy.G5TCW6	Arahy.05	36681434	36684843	cytochrome P450, family 88, subfamily A, polypeptide 3; IPR001128 (Cytochrome P450); GO:0004497 (monooxygenase activity), GO:0005506 (iron ion binding), GO:0020037 (heme binding), GO:0055114 (oxidation-reduction process)
6	Arahy.AXI81X	Arahy.05	36741742	36744166	F-box/RNI-like superfamily protein; IPR001810 (F-box domain), IPR006566 (FBD domain); GO:0005515 (protein binding)
7	Arahy.AGRZ5A	Arahy.05	36758426	36760175	Glycoprotein membrane precursor GPI-anchored
8	Arahy.P2Y20B	Arahy.05	36827537	36827955	uncharacterized protein LOC100778909 isoform X2 [Glycine max]
9	Arahy.HA06FG	Arahy.05	36828259	36828914	putative nuclease HARBI1-like [Glycine max]; IPR026103 (Harbinger transposase-derived nuclease)
10	Arahy.YQQ37R	Arahy.05	36870361	36872910	probable rhamnose biosynthetic enzyme 1-like [Glycine max]; IPR001509 (NAD-dependent epimerase/dehydratase), IPR016040 (NAD(P)-binding domain); GO:0003824 (catalytic activity), GO:0044237 (cellular metabolic process), GO:0050662 (coenzyme binding)
11	Arahy.I4QQIE	Arahy.05	36884697	36892304	ATP-dependent helicase BRM-like isoform X4 [Glycine max]; IPR000330 (SNF2-related), IPR001650 (Helicase, C-terminal), IPR027417 (P-loop containing nucleoside triphosphate hydrolase); GO:0003676 (nucleic acid binding), GO:0003677 (DNA binding), GO:0004386 (helicase activity), GO:0005524 (ATP binding)
11	Arahy.I4QQIE	Arahy.05	36884697	36892304	ATP-dependent helicase BRM-like isoform X4 [Glycine max]; IPR000330 (SNF2-related), IPR001650 (Helicase, C-terminal), IPR027417 (P-loop containing nucleoside triphosphate hydrolase); GO:0003676 (nucleic acid binding), GO:0003677 (DNA binding), GO:0004386 (helicase activity), GO:0005524 (ATP binding)
11	Arahy.I4QQIE	Arahy.05	36884697	36892304	ATP-dependent helicase BRM-like isoform X4 [Glycine max]; IPR000330 (SNF2-related), IPR001650 (Helicase, C-terminal), IPR027417 (P-loop containing nucleoside triphosphate hydrolase); GO:0003676 (nucleic acid binding), GO:0003677 (DNA binding), GO:0004386 (helicase activity), GO:0005524 (ATP binding)
12	Arahy.M3KMZQ	Arahy.05	36920600	36922372	Zinc knuckle family protein n=1 Tax=Oryza sativa subsp. japonica RepID=H2KW38_ORYSJ
13	Arahy.SQ144R	Arahy.05	36922521	36923001	Zinc knuckle family protein n=1 Tax=Oryza sativa subsp. japonica RepID=H2KWL4_ORYSJ; IPR000588 (Peptidase A3A, cauliflower mosaic virus); GO:0004190 (aspartic-type endopeptidase activity), GO:0006508 (proteolysis)
14	Arahy.XB9ITR	Arahy.05	36924594	36925691	CTV.20 n=1 Tax=Poncirus trifoliata RepID=Q8H6Q8_PONTR
15	Arahy.J115LT	Arahy.05	36937234	36938340	Unknown protein
16	Arahy.L5DPF9	Arahy.05	36938289	36941544	Unknown protein
17	Arahy.NZLK2N	Arahy.05	36963712	36971872	ubiquitin carboxyl-terminal hydrolase-like protein; IPR025265 (WPP domain)
17	Arahy.NZLK2N	Arahy.05	36963712	36971872	ubiquitin carboxyl-terminal hydrolase-like protein; IPR025265 (WPP domain)
18	Arahy.FCT2UL	Arahy.05	36986662	36987724	Zinc knuckle family protein n=1 Tax=Oryza sativa subsp. japonica RepID=H2KWL4_ORYSJ
19	Arahy.CBXD69	Arahy.05	36854704	36858827	Protein phosphatase 2C family protein; IPR001932 (Protein phosphatase 2C (PP2C)-like domain), IPR008984 (SMAD/FHA domain), IPR015655 (Protein phosphatase 2C); GO:0003824 (catalytic activity), GO:0004722 (protein serine/threonine phosphatase activity), GO:0005515 (protein binding), GO:0006470 (protein dephosphorylation)
19	Arahy.CBXD69	Arahy.05	36854704	36858827	Protein phosphatase 2C family protein; IPR001932 (Protein phosphatase 2C (PP2C)-like domain), IPR008984 (SMAD/FHA domain), IPR015655 (Protein phosphatase 2C); GO:0003824 (catalytic activity), GO:0004722 (protein serine/threonine phosphatase activity), GO:0005515 (protein binding), GO:0006470 (protein dephosphorylation)
20	Arahy.YD0JFD	Arahy.05	36962375	36964262	cation/H+ exchanger 23; IPR006153 (Cation/H+ exchanger); GO:0006812 (cation transport), GO:0015299 (solute:hydrogen antiporter activity), GO:0016021 (integral component of membrane), GO:0055085 (transmembrane transport)
21	Arahy.JFHJ31	Arahy.05	37047007	37047494	Unknown protein
22	Arahy.YA39D9	Arahy.05	37155169	37159437	Unknown protein
23	Arahy.37S24P	Arahy.05	37151700	37152347	AP2-like ethylene-responsive transcription factor ANT-like isoform X3 [Glycine max]
24	Arahy.C0GFHN	Arahy.05	37266870	37274977	ARM REPEAT PROTEIN INTERACTING WITH ABF2-like isoform X1 [Glycine max]; IPR011333 (BTB/POZ fold), IPR016024 (Armadillo-type fold); GO:0005488 (binding), GO:0005515 (protein binding)
25	Arahy.RSQ2PF	Arahy.05	37317327	37318430	probable membrane-associated kinase regulator 1-like [Glycine max]
26	Arahy.MF7AUF	Arahy.05	37337337	37344377	Protein phosphatase 2C family protein; IPR001932 (Protein phosphatase 2C (PP2C)-like domain), IPR015655 (Protein phosphatase 2C); GO:0003824 (catalytic activity)
